# Supplementary material for: Down-selection of biomolecules to assemble “reverse micelle” with perovskites
Source: Nat Commun. 2024 Jan 26;15:772. doi: 10.1038/s41467-024-44881-4 (PMC10817902; doi:10.1038/s41467-024-44881-4)
Supplement: Supplementary file 4 — Source Data [file 41467_2024_44881_MOESM4_ESM.xlsx]

## Sheet: Fig. 2c
	Pb in pristine-MAPbI3			Pb in niacin-MAPbI3			Pb in β-estradiol-MAPbI3			Pb in NAM-MAPbI3			Pb in DNA-MAPbI3			Pb in ART-MAPbI3
Energy (eV)	DOS (electrons/eV)		Energy (eV)	DOS (electrons/eV)		Energy (eV)	DOS (electrons/eV)		Energy (eV)	DOS (electrons/eV)		Energy (eV)	DOS (electrons/eV)		Energy (eV)	DOS (electrons/eV)
-143.092	0		-141.639	0		-141.469	0		-141.652	0		-141.518	0		-141.59	0
-143.082	0		-141.628	0		-141.459	0		-141.641	0		-141.508	0		-141.58	0
-142.015	0.00011811		-140.561	0.000117514		-140.392	0.000117754		-140.575	0.000117758		-140.441	0.000116885		-140.513	0.000117517
-142.005	0.000149065		-140.551	0.000148326		-140.381	0.000148629		-140.564	0.000148632		-140.431	0.000147528		-140.502	0.000148329
-141.995	0.000187639		-140.541	0.000186725		-140.371	0.000187105		-140.554	0.000187108		-140.421	0.000185717		-140.492	0.000186727
-141.984	0.000235574		-140.531	0.000234448		-140.361	0.000234922		-140.544	0.000234926		-140.41	0.000233176		-140.482	0.000351966
-141.974	0.000294978		-140.52	0.000411108		-140.351	0.000294185		-140.534	0.000294188		-140.4	0.000291994		-140.472	0.000441923
-141.964	0.000368392		-140.51	0.000515021		-140.34	0.000485185		-140.523	0.000367433		-140.39	0.000364688		-140.461	0.00055342
-141.954	0.000458869		-140.5	0.000643518		-140.33	0.000606334		-140.513	0.000457707		-140.38	0.000454283		-140.451	0.000691238
-141.943	0.000570065		-140.49	0.000801982		-140.32	0.000755768		-140.503	0.000568662		-140.369	0.000564402		-140.441	0.000861119
-141.933	0.000706347		-140.479	0.000996863		-140.31	0.000939585		-140.493	0.000704659		-140.359	0.000699373		-140.431	0.00107
-141.923	0.000872909		-140.469	0.00124		-140.299	0.00117		-140.482	0.000870885		-140.349	0.000864342		-140.42	0.00133
-141.913	0.00119		-140.459	0.00153		-140.289	0.00144		-140.472	0.00107		-140.339	0.00107		-140.41	0.00164
-141.902	0.00147		-140.449	0.00188		-140.279	0.00178		-140.462	0.00132		-140.328	0.00131		-140.4	0.00202
-141.892	0.00181		-140.438	0.00232		-140.269	0.00219		-140.451	0.00162		-140.318	0.00161		-140.39	0.00248
-141.882	0.00222		-140.428	0.00284		-140.258	0.00268		-140.441	0.00198		-140.308	0.00196		-140.379	0.00305
-141.872	0.00271		-140.418	0.00348		-140.248	0.00328		-140.431	0.00241		-140.298	0.0024		-140.369	0.00373
-141.861	0.00331		-140.408	0.00425		-140.238	0.00401		-140.421	0.00294		-140.287	0.00291		-140.359	0.00455
-141.851	0.00403		-140.397	0.00517		-140.228	0.00488		-140.41	0.00356		-140.277	0.00354		-140.349	0.00553
-141.841	0.00489		-140.387	0.00628		-140.217	0.00593		-140.4	0.00431		-140.267	0.00428		-140.338	0.00671
-141.831	0.00592		-140.377	0.0076		-140.207	0.00718		-140.39	0.0052		-140.257	0.00516		-140.328	0.00813
-141.82	0.00715		-140.367	0.00918		-140.197	0.00868		-140.38	0.00638		-140.246	0.00622		-140.318	0.00981
-141.81	0.00861		-140.356	0.01106		-140.187	0.01046		-140.369	0.00767		-140.236	0.00746		-140.308	0.01181
-141.8	0.01034		-140.346	0.0133		-140.176	0.01257		-140.359	0.00919		-140.226	0.00894		-140.297	0.01418
-141.79	0.0124		-140.336	0.01593		-140.166	0.01507		-140.349	0.01099		-140.216	0.01068		-140.287	0.01699
-141.779	0.01482		-140.325	0.01905		-140.156	0.01802		-140.339	0.01311		-140.205	0.01272		-140.277	0.0203
-141.769	0.01767		-140.315	0.02271		-140.146	0.02149		-140.328	0.01559		-140.195	0.01511		-140.267	0.02419
-141.759	0.02101		-140.305	0.027		-140.135	0.02557		-140.318	0.0185		-140.185	0.01802		-140.256	0.02875
-141.749	0.02492		-140.295	0.03202		-140.125	0.03033		-140.308	0.02189		-140.174	0.02131		-140.246	0.03407
-141.738	0.02948		-140.284	0.03788		-140.115	0.03589		-140.298	0.02584		-140.164	0.02513		-140.236	0.04028
-141.728	0.03479		-140.274	0.04469		-140.105	0.04237		-140.287	0.03042		-140.154	0.02955		-140.226	0.0475
-141.718	0.04096		-140.264	0.05259		-140.094	0.04987		-140.277	0.03572		-140.144	0.03467		-140.215	0.05586
-141.708	0.04809		-140.254	0.06173		-140.084	0.05856		-140.267	0.04184		-140.133	0.04057		-140.205	0.06553
-141.697	0.05633		-140.243	0.07226		-140.074	0.06859		-140.257	0.04888		-140.123	0.04735		-140.195	0.07666
-141.687	0.0658		-140.233	0.08438		-140.063	0.08012		-140.246	0.05696		-140.113	0.05512		-140.184	0.08945
-141.677	0.07668		-140.223	0.09826		-140.053	0.09334		-140.236	0.0662		-140.103	0.06399		-140.174	0.10411
-141.666	0.08913		-140.213	0.11414		-140.043	0.10847		-140.226	0.07675		-140.092	0.07411		-140.164	0.12085
-141.656	0.10333		-140.202	0.13223		-140.033	0.12572		-140.216	0.08876		-140.082	0.0856		-140.154	0.13991
-141.646	0.1195		-140.192	0.15279		-140.022	0.14535		-140.205	0.10239		-140.072	0.09874		-140.143	0.16156
-141.636	0.13784		-140.182	0.17609		-140.012	0.16759		-140.195	0.11781		-140.062	0.11348		-140.133	0.18607
-141.625	0.15861		-140.172	0.20241		-140.002	0.19275		-140.185	0.13521		-140.051	0.13009		-140.123	0.21374
-141.615	0.18204		-140.161	0.23207		-139.992	0.2211		-140.174	0.15478		-140.041	0.14875		-140.113	0.24489
-141.605	0.2084		-140.151	0.26537		-139.981	0.25297		-140.164	0.17675		-140.031	0.16965		-140.102	0.27983
-141.595	0.23798		-140.141	0.30267		-139.971	0.28868		-140.154	0.20134		-140.021	0.19299		-140.092	0.31893
-141.584	0.27108		-140.131	0.34431		-139.961	0.32858		-140.144	0.22876		-140.01	0.219		-140.082	0.36255
-141.574	0.308		-140.12	0.39066		-139.951	0.37303		-140.133	0.25928		-140	0.24788		-140.072	0.41105
-141.564	0.34908		-140.11	0.4421		-139.94	0.4224		-140.123	0.29313		-139.99	0.27986		-140.061	0.46482
-141.554	0.39463		-140.1	0.49901		-139.93	0.47705		-140.113	0.33058		-139.98	0.31529		-140.051	0.52425
-141.543	0.44501		-140.09	0.56177		-139.92	0.53739		-140.103	0.37189		-139.969	0.3542		-140.041	0.58973
-141.533	0.50057		-140.079	0.63079		-139.91	0.60379		-140.092	0.41732		-139.959	0.39692		-140.031	0.66166
-141.523	0.56165		-140.069	0.70645		-139.899	0.67664		-140.082	0.46716		-139.949	0.44369		-140.02	0.74043
-141.513	0.62861		-140.059	0.78912		-139.889	0.75632		-140.072	0.52166		-139.939	0.49474		-140.01	0.82641
-141.502	0.70178		-140.048	0.87917		-139.879	0.8432		-140.062	0.5811		-139.928	0.55032		-140	0.91996
-141.492	0.78152		-140.038	0.97695		-139.869	0.93762		-140.051	0.64572		-139.918	0.61064		-139.99	1.02142
-141.482	0.86814		-140.028	1.08278		-139.858	1.03991		-140.041	0.71579		-139.908	0.67593		-139.979	1.13112
-141.472	0.96195		-140.018	1.19695		-139.848	1.15039		-140.031	0.79154		-139.898	0.74639		-139.969	1.24932
-141.461	1.06323		-140.007	1.31972		-139.838	1.2693		-140.021	0.87319		-139.887	0.82221		-139.959	1.37627
-141.451	1.17225		-139.997	1.4513		-139.828	1.39689		-140.01	0.96094		-139.877	0.90357		-139.949	1.51216
-141.441	1.28923		-139.987	1.59184		-139.817	1.53332		-140	1.05497		-139.867	0.99063		-139.938	1.65713
-141.431	1.41435		-139.977	1.74146		-139.807	1.67872		-139.99	1.15543		-139.856	1.08351		-139.928	1.81125
-141.42	1.54775		-139.966	1.90018		-139.797	1.83316		-139.98	1.26245		-139.846	1.18235		-139.918	1.97454
-141.41	1.68951		-139.956	2.06797		-139.786	1.99663		-139.969	1.37611		-139.836	1.28721		-139.907	2.14692
-141.4	1.83968		-139.946	2.24473		-139.776	2.16905		-139.959	1.49647		-139.826	1.39816		-139.897	2.32825
-141.39	1.99822		-139.936	2.43026		-139.766	2.35027		-139.949	1.62352		-139.815	1.51523		-139.887	2.5183
-141.379	2.16503		-139.925	2.62428		-139.756	2.54016		-139.939	1.75724		-139.805	1.63842		-139.877	2.71675
-141.369	2.33995		-139.915	2.82642		-139.745	2.73819		-139.928	1.89754		-139.795	1.7677		-139.866	2.92318
-141.359	2.52272		-139.905	3.03621		-139.735	2.94402		-139.918	2.0443		-139.785	1.90301		-139.856	3.13708
-141.349	2.71303		-139.895	3.2531		-139.725	3.15715		-139.908	2.19732		-139.774	2.04424		-139.846	3.35783
-141.338	2.91047		-139.884	3.47641		-139.715	3.37696		-139.898	2.35637		-139.764	2.19128		-139.836	3.58474
-141.328	3.11455		-139.874	3.70539		-139.704	3.60275		-139.887	2.52116		-139.754	2.34398		-139.825	3.81698
-141.318	3.32469		-139.864	3.93918		-139.694	3.8337		-139.877	2.69135		-139.744	2.50215		-139.815	4.05364
-141.307	3.54024		-139.854	4.17683		-139.684	4.06891		-139.867	2.86653		-139.733	2.66559		-139.805	4.29374
-141.297	3.76044		-139.843	4.41731		-139.674	4.30753		-139.856	3.04623		-139.723	2.83405		-139.795	4.53618
-141.287	3.98447		-139.833	4.65948		-139.663	4.54827		-139.846	3.22997		-139.713	3.0073		-139.784	4.77979
-141.277	4.21143		-139.823	4.90214		-139.653	4.79008		-139.836	3.41715		-139.703	3.18507		-139.774	5.02332
-141.266	4.44032		-139.813	5.14404		-139.643	5.03174		-139.826	3.60719		-139.692	3.36706		-139.764	5.26559
-141.256	4.67011		-139.802	5.38383		-139.633	5.27197		-139.815	3.79941		-139.682	3.55299		-139.754	5.50503
-141.246	4.89968		-139.792	5.62027		-139.622	5.50944		-139.805	3.9931		-139.672	3.74256		-139.743	5.74032
-141.236	5.12787		-139.782	5.85174		-139.612	5.74278		-139.795	4.18753		-139.662	3.93546		-139.733	5.97005
-141.225	5.35346		-139.772	6.0769		-139.602	5.97061		-139.785	4.38192		-139.651	4.13138		-139.723	6.19276
-141.215	5.57522		-139.761	6.29433		-139.592	6.19153		-139.774	4.57544		-139.641	4.33005		-139.713	6.40701
-141.205	5.79186		-139.751	6.50259		-139.581	6.40414		-139.764	4.76728		-139.631	4.53115		-139.702	6.61149
-141.195	6.00212		-139.741	6.70028		-139.571	6.60707		-139.754	4.95657		-139.621	4.73443		-139.692	6.80459
-141.184	6.20472		-139.73	6.88605		-139.561	6.79898		-139.744	5.14245		-139.61	4.9396		-139.682	6.98507
-141.174	6.39837		-139.72	7.05859		-139.551	6.97858		-139.733	5.32416		-139.6	5.14643		-139.672	7.15164
-141.164	6.58185		-139.71	7.21678		-139.54	7.14466		-139.723	5.50074		-139.59	5.35467		-139.661	7.30309
-141.154	6.75396		-139.7	7.35926		-139.53	7.29607		-139.713	5.67122		-139.58	5.56412		-139.651	7.43833
-141.143	6.91353		-139.689	7.48508		-139.52	7.43178		-139.703	5.83484		-139.569	5.77458		-139.641	7.55634
-141.133	7.05949		-139.679	7.5933		-139.509	7.55086		-139.692	5.99076		-139.559	5.98587		-139.631	7.65625
-141.123	7.19082		-139.669	7.68312		-139.499	7.65252		-139.682	6.13819		-139.549	6.19782		-139.62	7.73732
-141.113	7.30662		-139.659	7.75387		-139.489	7.73608		-139.672	6.27637		-139.538	6.41028		-139.61	7.79893
-141.102	7.40604		-139.648	7.80501		-139.479	7.80104		-139.662	6.40456		-139.528	6.62312		-139.6	7.84064
-141.092	7.49358		-139.638	7.84135		-139.468	7.85222		-139.651	6.52728		-139.518	6.84134		-139.589	7.86734
-141.082	7.5686		-139.628	7.86264		-139.458	7.88938		-139.641	6.64387		-139.508	7.06476		-139.579	7.87885
-141.072	7.62535		-139.618	7.86356		-139.448	7.90722		-139.631	6.74847		-139.497	7.28803		-139.569	7.86994
-141.061	7.66342		-139.607	7.84412		-139.438	7.9058		-139.621	6.84052		-139.487	7.51093		-139.559	7.84593
-141.051	7.68252		-139.597	7.80972		-139.427	7.88535		-139.61	6.91949		-139.477	7.7332		-139.548	7.80705
-141.041	7.68252		-139.587	7.76065		-139.417	7.85147		-139.6	6.98496		-139.467	7.95461		-139.538	7.7485
-141.031	7.66342		-139.577	7.69218		-139.407	7.8047		-139.59	7.03656		-139.456	8.17487		-139.528	7.6708
-141.02	7.62535		-139.566	7.6049		-139.397	7.7405		-139.579	7.07402		-139.446	8.39369		-139.518	7.57466
-141.01	7.5686		-139.556	7.49954		-139.386	7.6597		-139.569	7.09716		-139.436	8.61073		-139.507	7.46091
-141	7.49358		-139.546	7.37699		-139.376	7.56329		-139.559	7.10587		-139.426	8.82563		-139.497	7.33052
-140.99	7.40604		-139.536	7.23827		-139.366	7.45237		-139.549	7.10017		-139.415	9.03798		-139.487	7.18461
-140.979	7.30662		-139.525	7.0845		-139.356	7.32821		-139.538	7.08014		-139.405	9.24733		-139.477	7.02441
-140.969	7.19082		-139.515	6.91694		-139.345	7.19219		-139.528	7.04595		-139.395	9.45317		-139.466	6.85125
-140.959	7.05949		-139.505	6.73692		-139.335	7.04579		-139.518	6.99789		-139.385	9.65497		-139.456	6.66655
-140.948	6.91353		-139.495	6.54587		-139.325	6.89059		-139.508	6.93632		-139.374	9.85214		-139.446	6.47182
-140.938	6.75396		-139.484	6.34528		-139.315	6.72824		-139.497	6.8617		-139.364	10.044		-139.436	6.26862
-140.928	6.58185		-139.474	6.13668		-139.304	6.56047		-139.487	6.77457		-139.354	10.2299		-139.425	6.05857
-140.918	6.39837		-139.464	5.92167		-139.294	6.38901		-139.477	6.67556		-139.344	10.4092		-139.415	5.84331
-140.907	6.20471		-139.453	5.70184		-139.284	6.21566		-139.467	6.56537		-139.333	10.5809		-139.405	5.6245
-140.897	6.00212		-139.443	5.47881		-139.274	6.04219		-139.456	6.44999		-139.323	10.7443		-139.395	5.40381
-140.887	5.79186		-139.433	5.25418		-139.263	5.87039		-139.446	6.33022		-139.313	10.8987		-139.384	5.18288
-140.877	5.57521		-139.423	5.02955		-139.253	5.70199		-139.436	6.20173		-139.303	11.043		-139.374	4.96336
-140.866	5.35346		-139.412	4.80647		-139.243	5.5387		-139.426	6.06539		-139.292	11.1765		-139.364	4.74684
-140.856	5.12787		-139.402	4.58648		-139.232	5.38216		-139.415	5.92219		-139.282	11.2982		-139.354	4.53486
-140.846	4.89968		-139.392	4.37103		-139.222	5.23392		-139.405	5.77312		-139.272	11.4073		-139.343	4.32891
-140.836	4.67011		-139.382	4.16153		-139.212	5.09546		-139.395	5.61924		-139.262	11.5081		-139.333	4.13042
-140.825	4.44032		-139.371	3.95933		-139.202	4.96813		-139.385	5.46165		-139.251	11.5997		-139.323	3.94074
-140.815	4.21143		-139.361	3.76569		-139.191	4.85318		-139.374	5.30147		-139.241	11.676		-139.312	3.76113
-140.805	3.98447		-139.351	3.58179		-139.181	4.75173		-139.364	5.13984		-139.231	11.7363		-139.302	3.59276
-140.795	3.76044		-139.341	3.40875		-139.171	4.66476		-139.354	4.97796		-139.22	11.7797		-139.292	3.43674
-140.784	3.54024		-139.33	3.24758		-139.161	4.59309		-139.344	4.81699		-139.21	11.8055		-139.282	3.29405
-140.774	3.32469		-139.32	3.09919		-139.15	4.5374		-139.333	4.65812		-139.2	11.8132		-139.271	3.16559
-140.764	3.11455		-139.31	2.96442		-139.14	4.49821		-139.323	4.50254		-139.19	11.8022		-139.261	3.05214
-140.754	2.91047		-139.3	2.84401		-139.13	4.47587		-139.313	4.35143		-139.179	11.7721		-139.251	2.95439
-140.743	2.71303		-139.289	2.7386		-139.12	4.47056		-139.302	4.20593		-139.169	11.7225		-139.241	2.87292
-140.733	2.52272		-139.279	2.64875		-139.109	4.48231		-139.292	4.06718		-139.159	11.6534		-139.23	2.80822
-140.723	2.33994		-139.269	2.5749		-139.099	4.51096		-139.282	3.93629		-139.149	11.5697		-139.22	2.76065
-140.713	2.16503		-139.259	2.51744		-139.089	4.55621		-139.272	3.81431		-139.138	11.4716		-139.21	2.73049
-140.702	1.99822		-139.248	2.47662		-139.079	4.61756		-139.261	3.70224		-139.128	11.3539		-139.2	2.71788
-140.692	1.83968		-139.238	2.45264		-139.068	4.6944		-139.251	3.60106		-139.118	11.2169		-139.189	2.7229
-140.682	1.68951		-139.228	2.44559		-139.058	4.78593		-139.241	3.51164		-139.108	11.061		-139.179	2.74548
-140.672	1.54775		-139.218	2.45547		-139.048	4.89121		-139.231	3.43483		-139.097	10.8867		-139.169	2.78548
-140.661	1.41435		-139.207	2.48219		-139.038	5.0092		-139.22	3.37136		-139.087	10.6946		-139.159	2.84263
-140.651	1.28923		-139.197	2.52559		-139.027	5.13868		-139.21	3.32191		-139.077	10.4855		-139.148	2.91657
-140.641	1.17225		-139.187	2.58539		-139.017	5.27836		-139.2	3.28705		-139.067	10.2601		-139.138	3.00685
-140.631	1.06323		-139.176	2.66126		-139.007	5.42682		-139.19	3.26727		-139.056	10.0248		-139.128	3.11288
-140.62	0.96194		-139.166	2.75276		-138.997	5.58255		-139.179	3.26295		-139.046	9.78045		-139.118	3.234
-140.61	0.86813		-139.156	2.85935		-138.986	5.74399		-139.169	3.27437		-139.036	9.52301		-139.107	3.36945
-140.6	0.78152		-139.146	2.98045		-138.976	5.90949		-139.159	3.3017		-139.026	9.25364		-139.097	3.51836
-140.589	0.70178		-139.135	3.11534		-138.966	6.07736		-139.149	3.34497		-139.015	8.97358		-139.087	3.67977
-140.579	0.62861		-139.125	3.26325		-138.956	6.24589		-139.138	3.40413		-139.005	8.68409		-139.077	3.85263
-140.569	0.56165		-139.115	3.42332		-138.945	6.41335		-139.128	3.47899		-138.995	8.38649		-139.066	4.03579
-140.559	0.50057		-139.105	3.59459		-138.935	6.57802		-139.118	3.56922		-138.985	8.08213		-139.056	4.22804
-140.548	0.44501		-139.094	3.77604		-138.925	6.73819		-139.108	3.6744		-138.974	7.77237		-139.046	4.42807
-140.538	0.39463		-139.084	3.96657		-138.914	6.89218		-139.097	3.79395		-138.964	7.45859		-139.035	4.63452
-140.528	0.34908		-139.074	4.165		-138.904	7.03838		-139.087	3.92719		-138.954	7.14214		-139.025	4.84594
-140.518	0.308		-139.064	4.37007		-138.894	7.17525		-139.077	4.0733		-138.943	6.82436		-139.015	5.06084
-140.507	0.27108		-139.053	4.58048		-138.884	7.30131		-139.067	4.23134		-138.933	6.50657		-139.005	5.27768
-140.497	0.23798		-139.043	4.79486		-138.873	7.4152		-139.056	4.40026		-138.923	6.19002		-138.994	5.49488
-140.487	0.2084		-139.033	5.0118		-138.863	7.51566		-139.046	4.57891		-138.913	5.87592		-138.984	5.71085
-140.477	0.18204		-139.023	5.22983		-138.853	7.60156		-139.036	4.76602		-138.902	5.56544		-138.974	5.92396
-140.466	0.15861		-139.012	5.44746		-138.843	7.6719		-139.026	4.96022		-138.892	5.25966		-138.964	6.13261
-140.456	0.13784		-139.002	5.66318		-138.832	7.73101		-139.015	5.16006		-138.882	4.95957		-138.953	6.33519
-140.446	0.1195		-138.992	5.87547		-138.822	7.77815		-139.005	5.36403		-138.872	4.66611		-138.943	6.53013
-140.436	0.10333		-138.982	6.08281		-138.812	7.80749		-138.995	5.57052		-138.861	4.38012		-138.933	6.71589
-140.425	0.08913		-138.971	6.28368		-138.802	7.81856		-138.984	5.77791		-138.851	4.10234		-138.923	6.89099
-140.415	0.07668		-138.961	6.4766		-138.791	7.81105		-138.974	5.98451		-138.841	3.83344		-138.912	7.05402
-140.405	0.0658		-138.951	6.66014		-138.781	7.78482		-138.964	6.18862		-138.831	3.57399		-138.902	7.20367
-140.395	0.05633		-138.941	6.8329		-138.771	7.7399		-138.954	6.38854		-138.82	3.32446		-138.892	7.33868
-140.384	0.04809		-138.93	6.99355		-138.761	7.67646		-138.943	6.58256		-138.81	3.08523		-138.882	7.45795
-140.374	0.04108		-138.92	7.14086		-138.75	7.60005		-138.933	6.76902		-138.8	2.8566		-138.871	7.56047
-140.364	0.03494		-138.91	7.27367		-138.74	7.51111		-138.923	6.94629		-138.79	2.63878		-138.861	7.64537
-140.354	0.02967		-138.899	7.39091		-138.73	7.40501		-138.913	7.11279		-138.779	2.4319		-138.851	7.71192
-140.343	0.02515		-138.889	7.49167		-138.72	7.28242		-138.902	7.26703		-138.769	2.23601		-138.841	7.76471
-140.333	0.0213		-138.879	7.57512		-138.709	7.14417		-138.892	7.40761		-138.759	2.05108		-138.83	7.80327
-140.323	0.01803		-138.869	7.64576		-138.699	6.99118		-138.882	7.53323		-138.749	1.87703		-138.82	7.82205
-140.313	0.01539		-138.858	7.70301		-138.689	6.82446		-138.872	7.64272		-138.738	1.7137		-138.81	7.82087
-140.302	0.01312		-138.848	7.7412		-138.679	6.64514		-138.861	7.73502		-138.728	1.56089		-138.8	7.79969
-140.292	0.01124		-138.838	7.76		-138.668	6.45439		-138.851	7.80925		-138.718	1.41833		-138.789	7.75863
-140.282	0.00972		-138.828	7.75923		-138.658	6.25345		-138.841	7.86464		-138.708	1.28573		-138.779	7.70316
-140.272	0.00852		-138.817	7.73887		-138.648	6.04361		-138.831	7.90062		-138.697	1.16275		-138.769	7.63367
-140.261	0.00761		-138.807	7.69905		-138.637	5.82618		-138.82	7.91675		-138.687	1.04903		-138.758	7.5455
-140.251	0.00697		-138.797	7.64004		-138.627	5.60249		-138.81	7.918		-138.677	0.94416		-138.748	7.43929
-140.241	0.00658		-138.787	7.56746		-138.617	5.37387		-138.8	7.90942		-138.667	0.84773		-138.738	7.31582
-140.231	0.00644		-138.776	7.48184		-138.607	5.14164		-138.79	7.88579		-138.656	0.75932		-138.728	7.17599
-140.22	0.00653		-138.766	7.37862		-138.596	4.90707		-138.779	7.84203		-138.646	0.67849		-138.717	7.02081
-140.21	0.00686		-138.756	7.25853		-138.586	4.67143		-138.769	7.7784		-138.636	0.6048		-138.707	6.8514
-140.2	0.00745		-138.746	7.12246		-138.576	4.43592		-138.759	7.69534		-138.625	0.53781		-138.697	6.66894
-140.189	0.00831		-138.735	6.97136		-138.566	4.20167		-138.749	7.59343		-138.615	0.47708		-138.687	6.47471
-140.179	0.00945		-138.725	6.80631		-138.555	3.96977		-138.738	7.47341		-138.605	0.42218		-138.676	6.27002
-140.169	0.01083		-138.715	6.62835		-138.545	3.74112		-138.728	7.33606		-138.595	0.37259		-138.666	6.05613
-140.159	0.01267		-138.705	6.43891		-138.535	3.51686		-138.718	7.18258		-138.584	0.32811		-138.656	5.83465
-140.148	0.01491		-138.694	6.23913		-138.525	3.2977		-138.707	7.01396		-138.574	0.28824		-138.646	5.60685
-140.138	0.01761		-138.684	6.03033		-138.514	3.08439		-138.697	6.83142		-138.564	0.25259		-138.635	5.37403
-140.128	0.02083		-138.674	5.81374		-138.504	2.8776		-138.687	6.63623		-138.554	0.2208		-138.625	5.13776
-140.118	0.02464		-138.664	5.59092		-138.494	2.6778		-138.677	6.42976		-138.543	0.19254		-138.615	4.89927
-140.107	0.02912		-138.653	5.36308		-138.484	2.48568		-138.666	6.2134		-138.533	0.16748		-138.605	4.65986
-140.097	0.03437		-138.643	5.13156		-138.473	2.30151		-138.656	5.98861		-138.523	0.14533		-138.594	4.42077
-140.087	0.0405		-138.633	4.89766		-138.463	2.1256		-138.646	5.75682		-138.513	0.12579		-138.584	4.18319
-140.077	0.04764		-138.623	4.66263		-138.453	1.95817		-138.636	5.51951		-138.502	0.10861		-138.574	3.94821
-140.066	0.05581		-138.612	4.42769		-138.443	1.79936		-138.625	5.2781		-138.492	0.09354		-138.564	3.71686
-140.056	0.06537		-138.602	4.19398		-138.432	1.64925		-138.615	5.03402		-138.482	0.08037		-138.553	3.49008
-140.046	0.07638		-138.592	3.96258		-138.422	1.50784		-138.605	4.78863		-138.472	0.06888		-138.543	3.26872
-140.036	0.08901		-138.581	3.7345		-138.412	1.37506		-138.595	4.54326		-138.461	0.05888		-138.533	3.05354
-140.025	0.10346		-138.571	3.51067		-138.402	1.2508		-138.584	4.29915		-138.451	0.05021		-138.523	2.8452
-140.015	0.11995		-138.561	3.29192		-138.391	1.13489		-138.574	4.05748		-138.441	0.04271		-138.512	2.64427
-140.005	0.13871		-138.551	3.07901		-138.381	1.02711		-138.564	3.81935		-138.431	0.03624		-138.502	2.45121
-139.995	0.15999		-138.54	2.87259		-138.371	0.92721		-138.554	3.58576		-138.42	0.03067		-138.492	2.26642
-139.984	0.18406		-138.53	2.67324		-138.361	0.8349		-138.543	3.35762		-138.41	0.02589		-138.482	2.09017
-139.974	0.2112		-138.52	2.48144		-138.35	0.74988		-138.533	3.13565		-138.4	0.0218		-138.471	1.92267
-139.964	0.24172		-138.51	2.29758		-138.34	0.67181		-138.523	2.92077		-138.39	0.01832		-138.461	1.76405
-139.954	0.27595		-138.499	2.12196		-138.33	0.60033		-138.513	2.71346		-138.379	0.01535		-138.451	1.61436
-139.943	0.3142		-138.489	1.95481		-138.319	0.5351		-138.502	2.51426		-138.369	0.01283		-138.44	1.47357
-139.933	0.35684		-138.479	1.79628		-138.309	0.47575		-138.492	2.32356		-138.359	0.01069		-138.43	1.34161
-139.923	0.40423		-138.469	1.64642		-138.299	0.4219		-138.482	2.14168		-138.349	0.00889		-138.42	1.21832
-139.913	0.45672		-138.458	1.50525		-138.289	0.3732		-138.472	1.96886		-138.338	0.00728		-138.41	1.10352
-139.902	0.51471		-138.448	1.37269		-138.278	0.32928		-138.461	1.80523		-138.328	0.00603		-138.399	0.99697
-139.892	0.57857		-138.438	1.24864		-138.268	0.28979		-138.451	1.65085		-138.318	0.00498		-138.389	0.89838
-139.882	0.64868		-138.428	1.13292		-138.258	0.25439		-138.441	1.50571		-138.307	0.0041		-138.379	0.80747
-139.872	0.72542		-138.417	1.02533		-138.248	0.22275		-138.431	1.36973		-138.297	0.00337		-138.369	0.72389
-139.861	0.80914		-138.407	0.9256		-138.237	0.19454		-138.42	1.24275		-138.287	0.00276		-138.358	0.64729
-139.851	0.90021		-138.397	0.83345		-138.227	0.16947		-138.41	1.12459		-138.277	0.00226		-138.348	0.57731
-139.841	0.99896		-138.387	0.74857		-138.217	0.14726		-138.4	1.01499		-138.266	0.00184		-138.338	0.51357
-139.83	1.10568		-138.376	0.67063		-138.207	0.12763		-138.389	0.91366		-138.256	0.0015		-138.328	0.45569
-139.82	1.22067		-138.366	0.59928		-138.196	0.11034		-138.379	0.82029		-138.246	0.00121		-138.317	0.40329
-139.81	1.34415		-138.356	0.53416		-138.186	0.09515		-138.369	0.73453		-138.236	0.00098123		-138.307	0.356
-139.8	1.47631		-138.346	0.47491		-138.176	0.08184		-138.359	0.65601		-138.225	0.000699374		-138.297	0.31345
-139.789	1.61731		-138.335	0.42116		-138.166	0.07021		-138.348	0.58434		-138.215	0.000564404		-138.287	0.27527
-139.779	1.76722		-138.325	0.37254		-138.155	0.06008		-138.338	0.51914		-138.205	0.000454284		-138.276	0.24112
-139.769	1.92606		-138.315	0.3287		-138.145	0.05128		-138.328	0.46		-138.195	0.000364689		-138.266	0.21066
-139.759	2.09379		-138.304	0.28928		-138.135	0.04366		-138.318	0.40652		-138.184	0.000291995		-138.256	0.18358
-139.748	2.27028		-138.294	0.25394		-138.125	0.03707		-138.307	0.35832		-138.174	0.000233177		-138.246	0.15956
-139.738	2.45533		-138.284	0.22235		-138.114	0.0314		-138.297	0.31501		-138.164	0.000185717		-138.235	0.13833
-139.728	2.64864		-138.274	0.19419		-138.104	0.02653		-138.287	0.2762		-138.154	0.000147529		-138.225	0.11962
-139.718	2.84983		-138.263	0.16917		-138.094	0.02235		-138.277	0.24154		-138.143	0.000116885		-138.215	0.10317
-139.707	3.05843		-138.253	0.147		-138.084	0.01879		-138.266	0.21068		-138.133	0		-138.205	0.08875
-139.697	3.27388		-138.243	0.1274		-138.073	0.01575		-138.256	0.18327		-82.1324	0.000116886		-138.194	0.07616
-139.687	3.4955		-138.233	0.11014		-138.063	0.01317		-138.246	0.15901		-82.1222	0.000264415		-138.184	0.06518
-139.677	3.72255		-138.222	0.09497		-138.053	0.01099		-138.236	0.1376		-82.1119	0.000333247		-138.174	0.05564
-139.666	3.95417		-138.212	0.08169		-138.042	0.00914		-138.225	0.11876		-82.1016	0.00053578		-138.163	0.04737
-139.656	4.18942		-138.202	0.07008		-138.032	0.00759		-138.215	0.10223		-82.0914	0.000672702		-138.153	0.04023
-139.646	4.42727		-138.192	0.05997		-138.022	0.00628		-138.205	0.08777		-82.0811	0.000842403		-138.143	0.03408
-139.636	4.66662		-138.181	0.05118		-138.012	0.00518		-138.195	0.07516		-82.0709	0.00105		-138.133	0.02879
-139.625	4.90629		-138.171	0.04358		-138.001	0.00427		-138.184	0.06419		-82.0606	0.00131		-138.122	0.02426
-139.615	5.14504		-138.161	0.037		-137.991	0.00351		-138.174	0.05468		-82.0503	0.00163		-138.112	0.02039
-139.605	5.38155		-138.151	0.03134		-137.981	0.00287		-138.164	0.04646		-82.0401	0.00202		-138.102	0.01709
-139.595	5.6145		-138.14	0.02648		-137.971	0.00235		-138.154	0.03936		-82.0298	0.00249		-138.092	0.01429
-139.584	5.84251		-138.13	0.02231		-137.96	0.00191		-138.143	0.03327		-82.0196	0.00307		-138.081	0.01192
-139.574	6.06417		-138.12	0.01875		-137.95	0.00155		-138.133	0.02804		-82.0093	0.00378		-138.071	0.00992
-139.564	6.2781		-138.11	0.01572		-137.94	0.00126		-138.123	0.02357		-81.999	0.00464		-138.061	0.00823
-139.554	6.4829		-138.099	0.01315		-137.93	0.00102		-138.112	0.01977		-81.9888	0.00567		-138.051	0.00681
-139.543	6.67721		-138.089	0.01097		-137.919	0.000822418		-138.102	0.01653		-81.9785	0.00692		-138.04	0.00562
-139.533	6.85971		-138.079	0.00912		-137.909	0.000568664		-138.092	0.01379		-81.9683	0.00841		-138.03	0.00463
-139.523	7.02912		-138.069	0.00757		-137.899	0.000457706		-138.082	0.01147		-81.958	0.01021		-138.02	0.0038
-139.513	7.18423		-138.058	0.00627		-137.889	0.00036743		-138.071	0.00952		-81.9478	0.01236		-138.01	0.00311
-139.502	7.32394		-138.048	0.00517		-137.878	0.000294185		-138.061	0.00788		-81.9375	0.01492		-137.999	0.00254
-139.492	7.44721		-138.038	0.00426		-137.868	0.000234922		-138.051	0.0065		-81.9272	0.01796		-137.989	0.00207
-139.482	7.55314		-138.027	0.0035		-137.858	0.000187105		-138.041	0.00535		-81.917	0.02157		-137.979	0.00168
-139.471	7.64093		-138.017	0.00287		-137.848	0.000148629		-138.03	0.00439		-81.9067	0.02583		-137.969	0.00136
-139.461	7.70991		-138.007	0.00234		-137.837	0.000117755		-138.02	0.0036		-81.8965	0.03086		-137.958	0.0011
-139.451	7.76475		-137.997	0.00191		-137.827	0		-138.01	0.00294		-81.8862	0.03677		-137.948	0.000889983
-139.441	7.80503		-137.986	0.00155		-82.0809	0.000117755		-138	0.00239		-81.876	0.04381		-137.938	0.000715855
-139.43	7.82524		-137.976	0.00126		-82.0707	0.000266385		-137.989	0.00194		-81.8657	0.05204		-137.928	0.000574306
-139.42	7.82524		-137.966	0.00102		-82.0604	0.00045349		-137.979	0.00158		-81.8554	0.06154		-137.917	0.000366693
-139.41	7.80503		-137.956	0.000820783		-82.0502	0.000570658		-137.969	0.00127		-81.8452	0.0727		-137.907	0.000293594
-139.4	7.76475		-137.945	0.000567534		-82.0399	0.00083397		-137.959	0.00103		-81.8349	0.08553		-137.897	0.00023445
-139.389	7.70991		-137.935	0.000456793		-82.0296	0.00116		-137.948	0.00082514		-81.8247	0.10037		-137.887	0.000186728
-139.379	7.64093		-137.925	0.000366695		-82.0194	0.00146		-137.938	0.000661621		-81.8144	0.11747		-137.876	0.000148329
-139.369	7.55314		-137.915	0.000293594		-82.0091	0.00193		-137.928	0.000529114		-81.8041	0.13714		-137.866	0.000117517
-139.359	7.44721		-137.904	0.000234448		-81.9989	0.00241		-137.918	0.000422034		-81.7939	0.15968		-137.856	0
-139.348	7.32394		-137.894	0.000186725		-81.9886	0.00299		-137.907	0.00033574		-81.7836	0.18557		-82.2016	0.000117518
-139.338	7.18423		-137.884	0.000148326		-81.9784	0.00371		-137.897	0.00026639		-81.7734	0.21498		-82.1913	0.000265847
-139.328	7.02912		-137.874	0.000117514		-81.9681	0.00458		-137.887	0.000117758		-81.7631	0.24841		-82.1811	0.000570093
-139.318	6.85971		-137.863	0		-81.9578	0.00565		-137.877	0		-81.7528	0.28642		-82.1708	0.000717838
-139.307	6.67721		-82.2496	0.000117515		-81.9476	0.00695		-82.2643	0.000117759		-81.7426	0.3294		-82.1606	0.00102
-139.297	6.4829		-82.2393	0.000265842		-81.9373	0.00852		-82.254	0.000266392		-81.7323	0.37774		-82.1503	0.0014
-139.287	6.2781		-82.2291	0.000452568		-81.927	0.01043		-82.2438	0.0004535		-81.7221	0.43208		-82.1401	0.00175
-139.277	6.06417		-82.2188	0.000687017		-81.9168	0.01272		-82.2335	0.000570669		-81.7118	0.49298		-82.1298	0.00218
-139.266	5.84251		-82.2085	0.000863098		-81.9065	0.01548		-82.2233	0.000716226		-81.7016	0.56105		-82.1195	0.00271
-139.256	5.6145		-82.1983	0.0012		-81.8963	0.01879		-82.213	0.000896551		-81.6913	0.63702		-82.1093	0.00337
-139.246	5.38156		-82.188	0.0015		-81.886	0.02275		-82.2027	0.00112		-81.681	0.72134		-82.099	0.00417
-139.236	5.14504		-82.1778	0.00199		-81.8758	0.02747		-82.1925	0.00139		-81.6708	0.81477		-82.0888	0.00515
-139.225	4.90629		-82.1675	0.00248		-81.8655	0.03309		-82.1822	0.00173		-81.6605	0.91812		-82.0785	0.00635
-139.215	4.66662		-82.1573	0.00308		-81.8552	0.03974		-82.172	0.00214		-81.6503	1.03202		-82.0683	0.0078
-139.205	4.42727		-82.147	0.00381		-81.845	0.04762		-82.1617	0.00265		-81.64	1.15705		-82.058	0.00956
-139.195	4.18942		-82.1367	0.00471		-81.8347	0.0569		-82.1514	0.00326		-81.6298	1.29403		-82.0477	0.01168
-139.184	3.95417		-82.1265	0.00581		-81.8245	0.06782		-82.1412	0.00401		-81.6195	1.44367		-82.0375	0.01424
-139.174	3.72255		-82.1162	0.00714		-81.8142	0.08063		-82.1309	0.00492		-81.6092	1.60669		-82.0272	0.01731
-139.164	3.4955		-82.106	0.00875		-81.804	0.0956		-82.1207	0.00601		-81.599	1.78376		-82.0169	0.021
-139.154	3.27388		-82.0957	0.01071		-81.7937	0.11306		-82.1104	0.00733		-81.5887	1.97556		-82.0067	0.0254
-139.143	3.05843		-82.0854	0.01306		-81.7834	0.13336		-82.1002	0.00891		-81.5785	2.18273		-81.9964	0.03064
-139.133	2.84983		-82.0752	0.01589		-81.7732	0.1569		-82.0899	0.01081		-81.5682	2.40586		-81.9862	0.03686
-139.123	2.64864		-82.0649	0.01928		-81.7629	0.18412		-82.0796	0.0132		-81.5579	2.64551		-81.9759	0.04424
-139.112	2.45533		-82.0547	0.02333		-81.7527	0.21549		-82.0694	0.01605		-81.5477	2.90218		-81.9657	0.05296
-139.102	2.27028		-82.0444	0.02817		-81.7424	0.25156		-82.0591	0.01933		-81.5374	3.17632		-81.9554	0.06322
-139.092	2.09379		-82.0341	0.03391		-81.7321	0.2929		-82.0489	0.02334		-81.5272	3.46829		-81.9451	0.07528
-139.082	1.92606		-82.0239	0.04073		-81.7219	0.34015		-82.0386	0.02797		-81.5169	3.77841		-81.9349	0.08941
-139.071	1.76722		-82.0136	0.04878		-81.7116	0.39401		-82.0284	0.03343		-81.5066	4.1069		-81.9246	0.10591
-139.061	1.61731		-82.0034	0.05828		-81.7014	0.4552		-82.0181	0.03986		-81.4964	4.45389		-81.9144	0.12513
-139.051	1.47631		-81.9931	0.06944		-81.6911	0.52453		-82.0078	0.0474		-81.4861	4.81946		-81.9041	0.14745
-139.041	1.34415		-81.9828	0.08253		-81.6808	0.60286		-81.9976	0.05623		-81.4759	5.20357		-81.8939	0.17329
-139.03	1.22067		-81.9726	0.09783		-81.6706	0.69108		-81.9873	0.06653		-81.4656	5.60609		-81.8836	0.20314
-139.02	1.10569		-81.9623	0.11566		-81.6603	0.79016		-81.9771	0.07852		-81.4554	6.02681		-81.8733	0.2375
-139.01	0.99896		-81.9521	0.13639		-81.6501	0.90111		-81.9668	0.09242		-81.4451	6.46544		-81.8631	0.27696
-139	0.90021		-81.9418	0.16042		-81.6398	1.02497		-81.9565	0.10852		-81.4348	6.92158		-81.8528	0.32212
-138.989	0.80914		-81.9316	0.18818		-81.6295	1.16282		-81.9463	0.12709		-81.4246	7.39477		-81.8426	0.37367
-138.979	0.72542		-81.9213	0.22019		-81.6193	1.31581		-81.936	0.14846		-81.4143	7.88446		-81.8323	0.43234
-138.969	0.64868		-81.911	0.25696		-81.609	1.48505		-81.9258	0.17299		-81.4041	8.39003		-81.822	0.49891
-138.959	0.57857		-81.9008	0.2991		-81.5988	1.67173		-81.9155	0.20106		-81.3938	8.9108		-81.8118	0.57424
-138.948	0.51471		-81.8905	0.34724		-81.5885	1.87699		-81.9052	0.23309		-81.3835	9.44604		-81.8015	0.65921
-138.938	0.45672		-81.8803	0.40209		-81.5783	2.10198		-81.895	0.26954		-81.3733	9.99497		-81.7913	0.75478
-138.928	0.40423		-81.87	0.46439		-81.568	2.34785		-81.8847	0.31091		-81.363	10.5568		-81.781	0.86195
-138.918	0.35684		-81.8597	0.53495		-81.5577	2.61569		-81.8745	0.35772		-81.3528	11.1306		-81.7707	0.98176
-138.907	0.3142		-81.8495	0.61463		-81.5475	2.90652		-81.8642	0.41054		-81.3425	11.7156		-81.7605	1.11532
-138.897	0.27595		-81.8392	0.70435		-81.5372	3.22132		-81.8539	0.46998		-81.3323	12.311		-81.7502	1.26374
-138.887	0.24172		-81.829	0.80506		-81.527	3.56096		-81.8437	0.53669		-81.322	12.9158		-81.74	1.42817
-138.877	0.2112		-81.8187	0.9178		-81.5167	3.92621		-81.8334	0.61132		-81.3117	13.5292		-81.7297	1.60978
-138.866	0.18406		-81.8084	1.0436		-81.5065	4.31771		-81.8232	0.6946		-81.3015	14.1505		-81.7194	1.80976
-138.856	0.15999		-81.7982	1.18356		-81.4962	4.73595		-81.8129	0.78726		-81.2912	14.7788		-81.7092	2.02926
-138.846	0.13871		-81.7879	1.33881		-81.4859	5.18124		-81.8027	0.89007		-81.281	15.4134		-81.6989	2.26946
-138.836	0.11995		-81.7777	1.51049		-81.4757	5.65371		-81.7924	1.00382		-81.2707	16.0536		-81.6887	2.53146
-138.825	0.10346		-81.7674	1.69977		-81.4654	6.15328		-81.7821	1.1293		-81.2605	16.6987		-81.6784	2.81635
-138.815	0.08901		-81.7571	1.90781		-81.4552	6.67965		-81.7719	1.26734		-81.2502	17.348		-81.6681	3.12512
-138.805	0.07638		-81.7469	2.13574		-81.4449	7.23237		-81.7616	1.41877		-81.2399	18.0011		-81.6579	3.45869
-138.795	0.06537		-81.7366	2.38471		-81.4346	7.81056		-81.7514	1.58439		-81.2297	18.6573		-81.6476	3.81788
-138.784	0.05581		-81.7264	2.65579		-81.4244	8.41303		-81.7411	1.76502		-81.2194	19.316		-81.6374	4.20338
-138.774	0.04752		-81.7161	2.95002		-81.4141	9.03862		-81.7309	1.96147		-81.2092	19.982		-81.6271	4.61573
-138.764	0.04036		-81.7058	3.26834		-81.4039	9.68549		-81.7206	2.17448		-81.1989	20.6598		-81.6169	5.05531
-138.754	0.03419		-81.6956	3.61161		-81.3936	10.3518		-81.7103	2.40479		-81.1886	21.3437		-81.6066	5.52231
-138.743	0.02888		-81.6853	3.98059		-81.3833	11.0354		-81.7001	2.65308		-81.1784	22.0328		-81.5963	6.01671
-138.733	0.02434		-81.6751	4.37588		-81.3731	11.7336		-81.6898	2.91997		-81.1681	22.7264		-81.5861	6.53827
-138.723	0.02046		-81.6648	4.79795		-81.3628	12.4438		-81.6796	3.20601		-81.1579	23.4186		-81.5758	7.08651
-138.712	0.01715		-81.6546	5.24709		-81.3526	13.1629		-81.6693	3.51167		-81.1476	24.1083		-81.5656	7.66068
-138.702	0.01434		-81.6443	5.72339		-81.3423	13.8876		-81.659	3.83733		-81.1373	24.7946		-81.5553	8.25976
-138.692	0.01196		-81.634	6.22674		-81.332	14.6142		-81.6488	4.18325		-81.1271	25.4764		-81.5451	8.88247
-138.682	0.00995		-81.6238	6.75679		-81.3218	15.3392		-81.6385	4.54959		-81.1168	26.1524		-81.5348	9.52721
-138.671	0.00826		-81.6135	7.31295		-81.3115	16.0585		-81.6283	4.93639		-81.1066	26.8213		-81.5245	10.1921
-138.661	0.00684		-81.6033	7.89437		-81.3013	16.7682		-81.618	5.34353		-81.0963	27.4818		-81.5143	10.8749
-138.651	0.00564		-81.593	8.49992		-81.291	17.4641		-81.6077	5.77077		-81.0861	28.1322		-81.504	11.5732
-138.641	0.00465		-81.5827	9.12819		-81.2807	18.1421		-81.5975	6.21771		-81.0758	28.7709		-81.4938	12.2843
-138.63	0.00382		-81.5725	9.77749		-81.2705	18.7979		-81.5872	6.68378		-81.0655	29.396		-81.4835	13.005
-138.62	0.00313		-81.5622	10.4458		-81.2602	19.4273		-81.577	7.16826		-81.0553	30.0054		-81.4732	13.7322
-138.61	0.00255		-81.552	11.1309		-81.25	20.0262		-81.5667	7.67025		-81.045	30.5971		-81.463	14.4621
-138.6	0.00208		-81.5417	11.8302		-81.2397	20.5907		-81.5564	8.18869		-81.0348	31.1689		-81.4527	15.1911
-138.589	0.00169		-81.5315	12.5408		-81.2295	21.1169		-81.5462	8.72232		-81.0245	31.7183		-81.4425	15.9154
-138.579	0.00137		-81.5212	13.2597		-81.2192	21.6013		-81.5359	9.26975		-81.0143	32.2428		-81.4322	16.6307
-138.569	0.00111		-81.5109	13.9834		-81.2089	22.0404		-81.5257	9.82939		-81.004	32.74		-81.4219	17.3328
-138.559	0.000893993		-81.5007	14.7085		-81.1987	22.4313		-81.5154	10.3995		-80.9937	33.207		-81.4117	18.0175
-138.548	0.000719136		-81.4904	15.4311		-81.1884	22.7714		-81.5052	10.9782		-80.9835	33.6414		-81.4014	18.6804
-138.538	0.000576984		-81.4802	16.1472		-81.1782	23.0582		-81.4949	11.5634		-80.9732	34.0402		-81.3912	19.3172
-138.528	0.000368395		-81.4699	16.8529		-81.1679	23.2901		-81.4846	12.1529		-80.963	34.4009		-81.3809	19.9237
-138.518	0.000294981		-81.4596	17.5438		-81.1577	23.4707		-81.4744	12.7445		-80.9527	34.7259		-81.3706	20.4957
-138.507	0.000235576		-81.4494	18.2158		-81.1474	23.6043		-81.4641	13.3357		-80.9424	35.0178		-81.3604	21.0294
-138.497	0.000187641		-81.4391	18.8645		-81.1371	23.6903		-81.4539	13.9239		-80.9322	35.2687		-81.3501	21.5207
-138.487	0.000149066		-81.4289	19.4857		-81.1269	23.7234		-81.4436	14.5067		-80.9219	35.4763		-81.3399	21.9662
-138.477	0.000118111		-81.4186	20.0754		-81.1166	23.7039		-81.4333	15.0814		-80.9117	35.638		-81.3296	22.3626
-138.466	0		-81.4083	20.6293		-81.1064	23.6379		-81.4231	15.6453		-80.9014	35.7466		-81.3194	22.707
-83.6941	0.000118111		-81.3981	21.1436		-81.0961	23.5214		-81.4128	16.1956		-80.8911	35.8001		-81.3091	22.9968
-83.6839	0.000267176		-81.3878	21.6148		-81.0858	23.3562		-81.4026	16.7297		-80.8809	35.7968		-81.2988	23.23
-83.6736	0.000454816		-81.3776	22.0395		-81.0756	23.1444		-81.3923	17.2449		-80.8706	35.7353		-81.2886	23.4047
-83.6633	0.000572281		-81.3673	22.4143		-81.0653	22.8835		-81.3821	17.7386		-80.8604	35.6197		-81.2783	23.5249
-83.6531	0.000718195		-81.3571	22.7366		-81.0551	22.5766		-81.3718	18.208		-80.8501	35.4494		-81.2681	23.595
-83.6428	0.000898949		-81.3468	23.004		-81.0448	22.2272		-81.3615	18.6508		-80.8398	35.2186		-81.2578	23.6197
-83.6326	0.00112		-81.3365	23.2145		-81.0345	21.8392		-81.3513	19.0646		-80.8296	34.9327		-81.2475	23.5937
-83.6223	0.0014		-81.3263	23.3718		-81.0243	21.4168		-81.341	19.4524		-80.8193	34.597		-81.2373	23.5123
-83.6121	0.00174		-81.316	23.4799		-81.014	20.9645		-81.3308	19.8172		-80.8091	34.2071		-81.227	23.3815
-83.6018	0.00215		-81.3058	23.5379		-81.0038	20.4873		-81.3205	20.157		-80.7988	33.7588		-81.2168	23.1974
-83.5915	0.00277		-81.2955	23.5457		-80.9935	19.9902		-81.3102	20.4647		-80.7886	33.2536		-81.2065	22.9564
-83.5813	0.00366		-81.2852	23.498		-80.9832	19.4783		-81.3	20.7334		-80.7783	32.6933		-81.1963	22.6607
-83.571	0.00451		-81.275	23.3953		-80.973	18.957		-81.2897	20.9614		-80.768	32.0851		-81.186	22.313
-83.5608	0.00554		-81.2647	23.2386		-80.9627	18.4316		-81.2795	21.1476		-80.7578	31.4317		-81.1757	21.9161
-83.5505	0.00679		-81.2545	23.0292		-80.9525	17.9074		-81.2692	21.2908		-80.7475	30.7306		-81.1655	21.4736
-83.5403	0.0083		-81.2442	22.7691		-80.9422	17.3899		-81.2589	21.3903		-80.7373	29.99		-81.1552	20.9892
-83.53	0.01013		-81.2339	22.4551		-80.932	16.8843		-81.2487	21.4457		-80.727	29.2185		-81.1449	20.4669
-83.5198	0.01232		-81.2237	22.09		-80.9217	16.3955		-81.2384	21.4567		-80.7168	28.4145		-81.1347	19.911
-83.5095	0.01495		-81.2134	21.6768		-80.9114	15.9285		-81.2282	21.4234		-80.7065	27.5764		-81.1244	19.3262
-83.4992	0.01809		-81.2032	21.2188		-80.9012	15.4879		-81.2179	21.3462		-80.6962	26.7081		-81.1142	18.717
-83.489	0.02185		-81.1929	20.7198		-80.8909	15.078		-81.2077	21.2258		-80.686	25.8135		-81.1039	18.0885
-83.4787	0.02631		-81.1826	20.1837		-80.8807	14.7028		-81.1974	21.063		-80.6757	24.8969		-81.0937	17.4454
-83.4685	0.0316		-81.1724	19.6149		-80.8704	14.366		-81.1871	20.8592		-80.6655	23.9623		-81.0834	16.793
-83.4582	0.03786		-81.1621	19.0177		-80.8601	14.0709		-81.1769	20.616		-80.6552	23.0139		-81.0731	16.136
-83.448	0.04524		-81.1519	18.3968		-80.8499	13.8201		-81.1666	20.3349		-80.6449	22.0558		-81.0629	15.4795
-83.4377	0.05393		-81.1416	17.7568		-80.8396	13.6163		-81.1564	20.0234		-80.6347	21.0922		-81.0526	14.8284
-83.4274	0.06412		-81.1313	17.1026		-80.8294	13.4611		-81.1461	19.6888		-80.6244	20.1271		-81.0424	14.1875
-83.4172	0.07604		-81.1211	16.439		-80.8191	13.3562		-81.1358	19.3284		-80.6142	19.1644		-81.0321	13.5612
-83.4069	0.08995		-81.1108	15.7708		-80.8089	13.3023		-81.1256	18.9446		-80.6039	18.2078		-81.0219	12.9542
-83.3967	0.10613		-81.1006	15.1027		-80.7986	13.3		-81.1153	18.5403		-80.5936	17.261		-81.0116	12.3706
-83.3864	0.12491		-81.0903	14.4394		-80.7883	13.3492		-81.1051	18.1131		-80.5834	16.3271		-81.0013	11.8144
-83.3762	0.14664		-81.0801	13.7855		-80.7781	13.4493		-81.0948	17.666		-80.5731	15.4096		-80.9911	11.2894
-83.3659	0.17171		-81.0698	13.1453		-80.7678	13.5992		-81.0845	17.2021		-80.5629	14.5111		-80.9808	10.799
-83.3556	0.20056		-81.0595	12.5231		-80.7576	13.7975		-81.0743	16.7249		-80.5526	13.6344		-80.9706	10.3465
-83.3454	0.23367		-81.0493	11.9229		-80.7473	14.042		-81.064	16.2376		-80.5424	12.7818		-80.9603	9.93464
-83.3351	0.27155		-81.039	11.3484		-80.737	14.3304		-81.0538	15.7437		-80.5321	11.9555		-80.95	9.56616
-83.3249	0.31477		-81.0288	10.8033		-80.7268	14.6597		-81.0435	15.2469		-80.5218	11.1572		-80.9398	9.24329
-83.3146	0.36396		-81.0185	10.2909		-80.7165	15.0266		-81.0333	14.7506		-80.5116	10.3885		-80.9295	8.96801
-83.3044	0.41976		-81.0082	9.81416		-80.7063	15.4274		-81.023	14.2585		-80.5013	9.65063		-80.9193	8.74195
-83.2941	0.48291		-80.998	9.3759		-80.696	15.8582		-81.0127	13.7742		-80.4911	8.94462		-80.909	8.56643
-83.2839	0.55415		-80.9877	8.97861		-80.6857	16.3145		-81.0025	13.3012		-80.4808	8.27118		-80.8987	8.44246
-83.2736	0.6343		-80.9775	8.62451		-80.6755	16.7919		-80.9922	12.8431		-80.4706	7.63078		-80.8885	8.3707
-83.2633	0.72421		-80.9672	8.31555		-80.6652	17.2855		-80.982	12.4033		-80.4603	7.02366		-80.8782	8.3515
-83.2531	0.82479		-80.957	8.05336		-80.655	17.7903		-80.9717	11.9852		-80.45	6.44982		-80.868	8.38489
-83.2428	0.93698		-80.9467	7.83932		-80.6447	18.3012		-80.9614	11.5921		-80.4398	5.90906		-80.8577	8.47058
-83.2326	1.06175		-80.9364	7.67453		-80.6345	18.8131		-80.9512	11.227		-80.4295	5.40098		-80.8474	8.60794
-83.2223	1.20012		-80.9262	7.55979		-80.6242	19.3206		-80.9409	10.8929		-80.4193	4.92503		-80.8372	8.79604
-83.2121	1.35311		-80.9159	7.49563		-80.6139	19.8186		-80.9307	10.5927		-80.409	4.48046		-80.8269	9.03365
-83.2018	1.52178		-80.9056	7.48233		-80.6037	20.302		-80.9204	10.3288		-80.3987	4.06642		-80.8167	9.3192
-83.1915	1.70718		-80.8954	7.51985		-80.5934	20.7657		-80.9102	10.1036		-80.3885	3.68192		-80.8064	9.65084
-83.1813	1.91038		-80.8851	7.60791		-80.5832	21.2049		-80.8999	9.91937		-80.3782	3.32588		-80.7961	10.0264
-83.171	2.1324		-80.8749	7.74595		-80.5729	21.6149		-80.8896	9.77789		-80.368	2.99714		-80.7859	10.4434
-83.1608	2.37428		-80.8646	7.93315		-80.5626	21.9914		-80.8794	9.68079		-80.3577	2.69447		-80.7756	10.8991
-83.1505	2.63698		-80.8544	8.16842		-80.5524	22.3303		-80.8691	9.6294		-80.3474	2.41658		-80.7654	11.3905
-83.1402	2.92143		-80.8441	8.45037		-80.5421	22.6279		-80.8589	9.62473		-80.3372	2.16218		-80.7551	11.9144
-83.13	3.22849		-80.8338	8.77739		-80.5319	22.8807		-80.8486	9.66749		-80.3269	1.92992		-80.7449	12.4671
-83.1197	3.5589		-80.8236	9.14759		-80.5216	23.0912		-80.8383	9.75805		-80.3167	1.71848		-80.7346	13.0449
-83.1095	3.91335		-80.8133	9.55879		-80.5113	23.2618		-80.8281	9.89645		-80.3064	1.52652		-80.7243	13.6438
-83.0992	4.29237		-80.8031	10.0086		-80.5011	23.3853		-80.8178	10.0824		-80.2962	1.35273		-80.7141	14.2595
-83.089	4.69637		-80.7928	10.4943		-80.4908	23.46		-80.8076	10.3151		-80.2859	1.19574		-80.7038	14.8879
-83.0787	5.1256		-80.7826	11.013		-80.4806	23.4844		-80.7973	10.5937		-80.2756	1.05441		-80.6936	15.5242
-83.0684	5.58013		-80.7723	11.5616		-80.4703	23.4527		-80.787	10.9167		-80.2654	0.92762		-80.6833	16.164
-83.0582	6.05986		-80.762	12.1365		-80.46	23.3697		-80.7768	11.2822		-80.2551	0.814		-80.6731	16.8025
-83.0479	6.56447		-80.7518	12.7344		-80.4498	23.2354		-80.7665	11.6883		-80.2449	0.71265		-80.6628	17.4349
-83.0377	7.09344		-80.7415	13.3512		-80.4395	23.0454		-80.7563	12.1324		-80.2346	0.62239		-80.6525	18.0564
-83.0274	7.64598		-80.7313	13.983		-80.4293	22.8057		-80.746	12.6115		-80.2244	0.54224		-80.6423	18.6624
-83.0172	8.22111		-80.721	14.6256		-80.419	22.5232		-80.7357	13.1227		-80.2141	0.47125		-80.632	19.248
-83.0069	8.81758		-80.7107	15.2748		-80.4088	22.1943		-80.7255	13.6623		-80.2038	0.40855		-80.6218	19.8088
-82.9967	9.43386		-80.7005	15.9261		-80.3985	21.8161		-80.7152	14.2266		-80.1936	0.35332		-80.6115	20.3403
-82.9864	10.0682		-80.6902	16.5749		-80.3882	21.391		-80.705	14.8115		-80.1833	0.30481		-80.6012	20.8382
-82.9761	10.7186		-80.68	17.2167		-80.378	20.922		-80.6947	15.4126		-80.1731	0.26231		-80.591	21.2985
-82.9659	11.3827		-80.6697	17.8469		-80.3677	20.4122		-80.6845	16.0254		-80.1628	0.22518		-80.5807	21.7174
-82.9556	12.058		-80.6594	18.461		-80.3575	19.8651		-80.6742	16.6452		-80.1525	0.19283		-80.5705	22.0916
-82.9454	12.7418		-80.6492	19.0544		-80.3472	19.2841		-80.6639	17.2671		-80.1423	0.16472		-80.5602	22.4178
-82.9351	13.4311		-80.6389	19.6227		-80.337	18.6732		-80.6537	17.8861		-80.132	0.14035		-80.5499	22.6986
-82.9249	14.1227		-80.6287	20.1616		-80.3267	18.0362		-80.6434	18.4973		-80.1218	0.1193		-80.5397	22.9314
-82.9146	14.8132		-80.6184	20.667		-80.3164	17.3771		-80.6332	19.0954		-80.1115	0.10115		-80.5294	23.1092
-82.9043	15.4991		-80.6081	21.1349		-80.3062	16.7		-80.6229	19.6757		-80.1012	0.08555		-80.5192	23.2355
-82.8941	16.1766		-80.5979	21.5617		-80.2959	16.0088		-80.6127	20.233		-80.091	0.07217		-80.5089	23.3143
-82.8838	16.8421		-80.5876	21.9441		-80.2857	15.3076		-80.6024	20.7626		-80.0807	0.06074		-80.4986	23.3397
-82.8736	17.4917		-80.5774	22.2789		-80.2754	14.6001		-80.5921	21.2598		-80.0705	0.05099		-80.4884	23.3114
-82.8633	18.1215		-80.5671	22.5687		-80.2651	13.8903		-80.5819	21.7203		-80.0602	0.04269		-80.4781	23.2293
-82.853	18.7277		-80.5568	22.811		-80.2549	13.1816		-80.5716	22.1399		-80.0499	0.03566		-80.4679	23.089
-82.8428	19.3064		-80.5466	23.004		-80.2446	12.4774		-80.5614	22.5149		-80.0397	0.02971		-80.4576	22.8964
-82.8325	19.854		-80.5363	23.1459		-80.2344	11.781		-80.5511	22.8416		-80.0294	0.0246		-80.4474	22.6531
-82.8223	20.3667		-80.5261	23.2355		-80.2241	11.0953		-80.5408	23.1172		-80.0192	0.02031		-80.4371	22.3607
-82.812	20.8412		-80.5158	23.2721		-80.2138	10.4231		-80.5306	23.3389		-80.0089	0.0168		-80.4268	22.0214
-82.8018	21.2742		-80.5056	23.25		-80.2036	9.76699		-80.5203	23.5045		-79.9987	0.01377		-80.4166	21.6325
-82.7915	21.6626		-80.4953	23.1745		-80.1933	9.12893		-80.5101	23.6175		-79.9884	0.01134		-80.4063	21.1967
-82.7812	22.0039		-80.485	23.0462		-80.1831	8.51098		-80.4998	23.6818		-79.9781	0.00931		-80.3961	20.7171
-82.771	22.3006		-80.4748	22.8607		-80.1728	7.91487		-80.4895	23.6967		-79.9679	0.00762		-80.3858	20.1972
-82.7607	22.5559		-80.4645	22.6246		-80.1625	7.34179		-80.4793	23.6615		-79.9576	0.00623		-80.3755	19.6404
-82.7505	22.7678		-80.4543	22.3447		-80.1523	6.79307		-80.469	23.5765		-79.9474	0.00508		-80.3653	19.0507
-82.7402	22.9297		-80.444	22.0179		-80.142	6.26943		-80.4588	23.4419		-79.9371	0.00403		-80.355	18.4317
-82.73	23.0352		-80.4337	21.6414		-80.1318	5.77151		-80.4485	23.2535		-79.9269	0.00327		-80.3448	17.7878
-82.7197	23.0834		-80.4235	21.2179		-80.1215	5.29967		-80.4382	23.0072		-79.9166	0.00265		-80.3345	17.1227
-82.7095	23.074		-80.4132	20.7504		-80.1112	4.85408		-80.428	22.705		-79.9063	0.00205		-80.3243	16.441
-82.6992	23.0071		-80.403	20.2421		-80.101	4.43468		-80.4177	22.3488		-79.8961	0.00156		-80.314	15.7462
-82.6889	22.8832		-80.3927	19.6966		-80.0907	4.04125		-80.4075	21.9413		-79.8858	0.00125		-80.3037	15.0427
-82.6787	22.7032		-80.3825	19.1175		-80.0805	3.6734		-80.3972	21.4855		-79.8756	0.001		-80.2935	14.3342
-82.6684	22.4735		-80.3722	18.5088		-80.0702	3.33056		-80.387	20.9848		-79.8653	0.000804211		-80.2832	13.6245
-82.6582	22.2064		-80.3619	17.8745		-80.06	3.01206		-80.3767	20.4425		-79.855	0.000642056		-80.2729	12.9171
-82.6479	21.8984		-80.3517	17.2184		-80.0497	2.71711		-80.3664	19.8626		-79.8448	0.000418893		-80.2627	12.2153
-82.6377	21.5415		-80.3414	16.5446		-80.0394	2.44482		-80.3562	19.2489		-79.8345	0.000333246		-80.2524	11.5224
-82.6274	21.1382		-80.3311	15.8571		-80.0292	2.19424		-80.3459	18.6057		-79.8243	0.000264414		-80.2422	10.8412
-82.6171	20.6913		-80.3209	15.16		-80.0189	1.96435		-80.3357	17.9373		-79.814	0.000116885		-80.2319	10.1744
-82.6069	20.204		-80.3106	14.457		-80.0087	1.75408		-80.3254	17.2478		-79.8037	0		-80.2217	9.52442
-82.5966	19.6794		-80.3004	13.7519		-79.9984	1.56234		-80.3152	16.5417		-20.9205	0.000103687		-80.2114	8.89333
-82.5864	19.1212		-80.2901	13.0482		-79.9882	1.38803		-80.3049	15.8232		-20.9102	0.000109015		-80.2011	8.28299
-82.5761	18.533		-80.2799	12.3492		-79.9779	1.23003		-80.2946	15.0965		-20.9	0.000114023		-80.1909	7.69497
-82.5659	17.9186		-80.2696	11.6583		-79.9676	1.08725		-80.2844	14.3657		-20.8897	0.000119029		-80.1806	7.13055
-82.5556	17.2817		-80.2593	10.9782		-79.9574	0.9586		-80.2741	13.6346		-20.8794	0.000124017		-80.1704	6.59076
-82.5453	16.6264		-80.2491	10.3118		-79.9471	0.84303		-80.2639	12.907		-20.8692	0.000128971		-80.1601	6.07638
-82.5351	15.9564		-80.2388	9.66137		-79.9369	0.7395		-80.2536	12.1864		-20.8589	0.000133878		-80.1499	5.58792
-82.5248	15.2755		-80.2286	9.02914		-79.9266	0.64704		-80.2433	11.476		-20.8487	0.000138723		-80.1396	5.12568
-82.5146	14.5875		-80.2183	8.41698		-79.9163	0.5647		-80.2331	10.7788		-20.8384	0.000143496		-80.1293	4.68975
-82.5043	13.8961		-80.2081	7.82653		-79.9061	0.49159		-80.2228	10.0976		-20.8282	0.000148251		-80.1191	4.28
-82.4941	13.2047		-80.1978	7.25912		-79.8958	0.42685		-80.2126	9.43485		-20.8179	0.000152983		-80.1088	3.89613
-82.4838	12.5166		-80.1875	6.71585		-79.8856	0.36969		-80.2023	8.79253		-20.8076	0.000157627		-80.0986	3.53768
-82.4736	11.835		-80.1773	6.19755		-79.8753	0.31938		-80.192	8.17268		-20.7974	0.000162187		-80.0883	3.20405
-82.4633	11.1628		-80.167	5.7048		-79.865	0.27521		-80.1818	7.57671		-20.7871	0.000166672		-80.078	2.89452
-82.453	10.5027		-80.1568	5.23796		-79.8548	0.23654		-80.1715	7.00589		-20.7769	0.000171096		-80.0678	2.60824
-82.4428	9.85713		-80.1465	4.79717		-79.8445	0.20279		-80.1613	6.46117		-20.7666	0.000176718		-80.0575	2.34431
-82.4325	9.22828		-80.1362	4.38237		-79.8343	0.17341		-80.151	5.94327		-20.7563	0.000181947		-80.0473	2.10173
-82.4223	8.61811		-80.126	3.99332		-79.824	0.14791		-80.1407	5.45263		-20.7461	0.000186908		-80.037	1.87946
-82.412	8.0283		-80.1157	3.62961		-79.8137	0.12584		-80.1305	4.98945		-20.7358	0.00019209		-80.0267	1.67643
-82.4018	7.46028		-80.1055	3.29067		-79.8035	0.10679		-80.1202	4.5537		-20.7256	0.00019759		-80.0165	1.49153
-82.3915	6.91521		-80.0952	2.97584		-79.7932	0.09039		-80.11	4.14518		-20.7153	0.000204978		-80.0062	1.32365
-82.3812	6.39402		-80.0849	2.68432		-79.783	0.07631		-80.0997	3.76346		-20.705	0.000211863		-79.996	1.17168
-82.371	5.8974		-80.0747	2.41523		-79.7727	0.06427		-80.0895	3.40798		-20.6948	0.000219577		-79.9857	1.03452
-82.3607	5.42581		-80.0644	2.16762		-79.7625	0.05398		-80.0792	3.07804		-20.6845	0.000228334		-79.9754	0.91109
-82.3505	4.97949		-80.0542	1.94046		-79.7522	0.04523		-80.0689	2.77278		-20.6743	0.000238383		-79.9652	0.80035
-82.3402	4.55849		-80.0439	1.73271		-79.7419	0.0378		-80.0587	2.49129		-20.664	0.000250016		-79.9549	0.70128
-82.3299	4.16268		-80.0336	1.54328		-79.7317	0.03151		-80.0484	2.23253		-20.6538	0.000263751		-79.9447	0.61291
-82.3197	3.79176		-80.0234	1.37108		-79.7214	0.0262		-80.0382	1.99544		-20.6435	0.000279973		-79.9344	0.53431
-82.3094	3.44525		-80.0131	1.215		-79.7112	0.02172		-80.0279	1.77887		-20.6332	0.000298946		-79.9241	0.4646
-82.2992	3.1226		-80.0029	1.07396		-79.7009	0.01797		-80.0177	1.58167		-20.623	0.000321177		-79.9139	0.40296
-82.2889	2.82308		-79.9926	0.94689		-79.6906	0.01483		-80.0074	1.40266		-20.6127	0.000347242		-79.9036	0.34861
-82.2787	2.54591		-79.9823	0.83273		-79.6804	0.0122		-79.9971	1.24067		-20.6025	0.000377794		-79.8934	0.30082
-82.2684	2.2902		-79.9721	0.73048		-79.6701	0.01002		-79.9869	1.09453		-20.5922	0.000413573		-79.8831	0.25892
-82.2582	2.05502		-79.9618	0.63915		-79.6599	0.0082		-79.9766	0.96308		-20.5819	0.000455412		-79.8729	0.22229
-82.2479	1.83936		-79.9516	0.55783		-79.6496	0.0067		-79.9664	0.8452		-20.5717	0.000504244		-79.8626	0.19036
-82.2376	1.64221		-79.9413	0.48561		-79.6393	0.00546		-79.9561	0.73982		-20.5614	0.000561117		-79.8523	0.16259
-82.2274	1.46251		-79.931	0.42167		-79.6291	0.00443		-79.9458	0.64589		-20.5512	0.000627195		-79.8421	0.13853
-82.2171	1.2992		-79.9208	0.36522		-79.6188	0.00359		-79.9356	0.56242		-20.5409	0.000703776		-79.8318	0.11772
-82.2069	1.15123		-79.9105	0.31552		-79.6086	0.0029		-79.9253	0.48845		-20.5307	0.000792297		-79.8216	0.09979
-82.1966	1.01755		-79.9003	0.27189		-79.5983	0.00225		-79.9151	0.42311		-20.5204	0.000894342		-79.8113	0.08437
-82.1864	0.89713		-79.89	0.2337		-79.5881	0.00172		-79.9048	0.36555		-20.5101	0.00101		-79.8011	0.07115
-82.1761	0.78896		-79.8798	0.20036		-79.5778	0.00138		-79.8945	0.315		-20.4999	0.00115		-79.7908	0.05985
-82.1658	0.69209		-79.8695	0.17134		-79.5675	0.00101		-79.8843	0.27073		-20.4896	0.0013		-79.7805	0.05021
-82.1556	0.60559		-79.8592	0.14616		-79.5573	0.000810245		-79.874	0.23208		-20.4794	0.00148		-79.7703	0.04202
-82.1453	0.52856		-79.849	0.12435		-79.547	0.000646863		-79.8638	0.19842		-20.4691	0.00167		-79.76	0.03508
-82.1351	0.46016		-79.8387	0.10553		-79.5368	0.000422027		-79.8535	0.16921		-20.4589	0.0019		-79.7498	0.02921
-82.1248	0.39961		-79.8285	0.08933		-79.5265	0.000335733		-79.8432	0.14391		-20.4486	0.00216		-79.7395	0.02426
-82.1145	0.34614		-79.8182	0.07542		-79.5162	0.000266383		-79.833	0.12208		-20.4383	0.00244		-79.7292	0.02009
-82.1043	0.29907		-79.808	0.06352		-79.506	0.000117755		-79.8227	0.1033		-20.4281	0.00277		-79.719	0.0166
-82.094	0.25775		-79.7977	0.05336		-79.4957	0		-79.8125	0.08717		-20.4178	0.00313		-79.7087	0.01368
-82.0838	0.22157		-79.7874	0.04471		-22.3134	0.000111223		-79.8022	0.07337		-20.4076	0.00354		-79.6985	0.01125
-82.0735	0.19011		-79.7772	0.03737		-22.3031	0.000129388		-79.792	0.06159		-20.3973	0.00399		-79.6882	0.00922
-82.0633	0.16277		-79.7669	0.03115		-22.2929	0.000150126		-79.7817	0.05157		-20.387	0.0045		-79.6779	0.00754
-82.053	0.13897		-79.7566	0.0259		-22.2826	0.000173729		-79.7714	0.04307		-20.3768	0.00506		-79.6677	0.00615
-82.0427	0.11851		-79.7464	0.02148		-22.2723	0.000200515		-79.7612	0.03588		-20.3665	0.00568		-79.6574	0.00501
-82.0325	0.10081		-79.7361	0.01777		-22.2621	0.000230823		-79.7509	0.0298		-20.3563	0.00637		-79.6472	0.00406
-82.0222	0.08563		-79.7259	0.01466		-22.2518	0.000265014		-79.7407	0.0247		-20.346	0.00712		-79.6369	0.00329
-82.012	0.07266		-79.7156	0.01207		-22.2416	0.000303469		-79.7304	0.02041		-20.3358	0.00795		-79.6266	0.00256
-82.0017	0.06175		-79.7054	0.00991		-22.2313	0.000346592		-79.7202	0.01682		-20.3255	0.00886		-79.6164	0.00207
-81.9915	0.05258		-79.6951	0.00811		-22.2211	0.000394803		-79.7099	0.01383		-20.3152	0.00985		-79.6061	0.00166
-81.9812	0.04496		-79.6848	0.00662		-22.2108	0.000448538		-79.6996	0.01134		-20.305	0.01094		-79.5959	0.00124
-81.971	0.03859		-79.6746	0.0054		-22.2005	0.000508247		-79.6894	0.00928		-20.2947	0.01211		-79.5856	0.000898712
-81.9607	0.03342		-79.6643	0.00439		-22.1903	0.000574392		-79.6791	0.00757		-20.2845	0.01338		-79.5754	0.000718659
-81.9504	0.02933		-79.6541	0.00355		-22.18	0.000647439		-79.6689	0.00616		-20.2742	0.01476		-79.5651	0.000480322
-81.9402	0.02622		-79.6438	0.00278		-22.1698	0.000727859		-79.6586	0.005		-20.2639	0.01624		-79.5548	0.000382778
-81.9299	0.02402		-79.6335	0.00224		-22.1595	0.000816117		-79.6483	0.00404		-20.2537	0.01784		-79.5446	0.000304244
-81.9197	0.02266		-79.6233	0.00171		-22.1492	0.000912673		-79.6381	0.00326		-20.2434	0.01954		-79.5343	0.000148329
-81.9094	0.02212		-79.613	0.00138		-22.139	0.00102		-79.6278	0.00263		-20.2332	0.02137		-79.5241	0.000117517
-81.8992	0.02239		-79.6028	0.00101		-22.1287	0.00113		-79.6176	0.00211		-20.2229	0.02331		-79.5138	0
-81.8889	0.02347		-79.5925	0.000808616		-22.1185	0.00126		-79.6073	0.00169		-20.2127	0.02538		-25.1933	0.000106915
-81.8786	0.02539		-79.5823	0.000645557		-22.1082	0.00139		-79.597	0.00135		-20.2024	0.02756		-25.1831	0.000117382
-81.8684	0.0282		-79.572	0.000421174		-22.098	0.00153		-79.5868	0.000982613		-20.1921	0.02987		-25.1728	0.000128536
-81.8581	0.03197		-79.5617	0.000335052		-22.0877	0.00169		-79.5765	0.000688424		-20.1819	0.0323		-25.1626	0.00014038
-81.8479	0.03671		-79.5515	0.00026584		-22.0774	0.00185		-79.5663	0.000453498		-20.1716	0.03485		-25.1523	0.000152912
-81.8376	0.04264		-79.5412	0.000117514		-22.0672	0.00203		-79.556	0.00026639		-20.1614	0.03752		-25.142	0.000166125
-81.8274	0.04992		-79.531	0		-22.0569	0.00222		-79.5457	0.000117758		-20.1511	0.0403		-25.1318	0.000180126
-81.8171	0.05879		-24.7071	0.000110091		-22.0467	0.00242		-79.5355	0		-20.1408	0.04319		-25.1215	0.000194686
-81.8068	0.06934		-24.6969	0.0001274		-22.0364	0.00262		-21.2765	0.000105243		-20.1306	0.04619		-25.1113	0.000209873
-81.7966	0.08181		-24.6866	0.000147044		-22.0261	0.00284		-21.2662	0.00011494		-20.1203	0.04928		-25.101	0.000225656
-81.7863	0.09647		-24.6763	0.000169271		-22.0159	0.00307		-21.256	0.000125201		-20.1101	0.05245		-25.0907	0.000241994
-81.7761	0.1136		-24.6661	0.000194345		-22.0056	0.00331		-21.2457	0.000136019		-20.0998	0.05571		-25.0805	0.000258841
-81.7658	0.13356		-24.6558	0.000222547		-21.9954	0.00356		-21.2355	0.000147384		-20.0895	0.05903		-25.0702	0.000276144
-81.7556	0.15672		-24.6456	0.000254172		-21.9851	0.00382		-21.2252	0.000159279		-20.0793	0.0624		-25.06	0.00029384
-81.7453	0.1834		-24.6353	0.000289529		-21.9748	0.00408		-21.215	0.000171681		-20.069	0.06582		-25.0497	0.000311864
-81.735	0.21409		-24.6251	0.000328937		-21.9646	0.00436		-21.2047	0.000184563		-20.0588	0.06926		-25.0394	0.000330143
-81.7248	0.24961		-24.6148	0.000372726		-21.9543	0.00463		-21.1944	0.00019789		-20.0485	0.07271		-25.0292	0.000348596
-81.7145	0.29027		-24.6045	0.000421236		-21.9441	0.00492		-21.1842	0.000211622		-20.0383	0.07616		-25.0189	0.000367142
-81.7043	0.33669		-24.5943	0.000474808		-21.9338	0.0052		-21.1739	0.000225713		-20.028	0.07959		-25.0087	0.000385693
-81.694	0.38953		-24.584	0.000533787		-21.9235	0.00549		-21.1637	0.000240109		-20.0177	0.08298		-24.9984	0.000404158
-81.6838	0.44952		-24.5738	0.000598515		-21.9133	0.00578		-21.1534	0.000254752		-20.0075	0.08631		-24.9882	0.000422446
-81.6735	0.51742		-24.5635	0.000669329		-21.903	0.00607		-21.1431	0.000269578		-19.9972	0.08956		-24.9779	0.000440462
-81.6633	0.59406		-24.5532	0.000746555		-21.8928	0.00635		-21.1329	0.000284517		-19.987	0.09274		-24.9676	0.000458115
-81.653	0.6803		-24.543	0.000830502		-21.8825	0.00664		-21.1226	0.000299495		-19.9767	0.09582		-24.9574	0.000475314
-81.6427	0.77707		-24.5327	0.000921461		-21.8723	0.00691		-21.1124	0.000314433		-19.9664	0.09876		-24.9471	0.000491972
-81.6325	0.88535		-24.5225	0.00102		-21.862	0.00718		-21.1021	0.000329249		-19.9562	0.10155		-24.9369	0.000508007
-81.6222	1.00613		-24.5122	0.00113		-21.8517	0.00744		-21.0919	0.000343857		-19.9459	0.10417		-24.9266	0.000523343
-81.612	1.14048		-24.502	0.00124		-21.8415	0.00769		-21.0816	0.000358169		-19.9357	0.1066		-24.9164	0.000537915
-81.6017	1.28946		-24.4917	0.00136		-21.8312	0.00793		-21.0713	0.000372097		-19.9254	0.10882		-24.9061	0.000551663
-81.5914	1.45418		-24.4814	0.00149		-21.821	0.00815		-21.0611	0.000385551		-19.9152	0.11082		-24.8958	0.000564543
-81.5812	1.63576		-24.4712	0.00163		-21.8107	0.00835		-21.0508	0.000398442		-19.9049	0.11258		-24.8856	0.00057652
-81.5709	1.83532		-24.4609	0.00177		-21.8005	0.00854		-21.0406	0.000410681		-19.8946	0.11409		-24.8753	0.000587578
-81.5607	2.05398		-24.4506	0.00193		-21.7902	0.00871		-21.0303	0.000422185		-19.8844	0.11535		-24.8651	0.000597713
-81.5504	2.29282		-24.4404	0.00209		-21.7799	0.00886		-21.0201	0.00043287		-19.8741	0.11633		-24.8548	0.000606941
-81.5402	2.55291		-24.4301	0.00225		-21.7697	0.00899		-21.0098	0.00044266		-19.8639	0.11703		-24.8445	0.000615293
-81.5299	2.83525		-24.4199	0.00243		-21.7594	0.0091		-20.9995	0.000451481		-19.8536	0.11745		-24.8343	0.000622823
-81.5196	3.1408		-24.4096	0.00261		-21.7492	0.00918		-20.9893	0.000459269		-19.8434	0.11764		-24.824	0.000629604
-81.5094	3.4704		-24.3994	0.0028		-21.7389	0.00924		-20.979	0.000465963		-19.8331	0.11762		-24.8138	0.000636503
-81.4991	3.82482		-24.3891	0.003		-21.7286	0.00928		-20.9688	0.000471512		-19.8228	0.11733		-24.8035	0.000643628
-81.4889	4.20469		-24.3788	0.00319		-21.7184	0.00929		-20.9585	0.000475874		-19.8126	0.11675		-24.7932	0.00065033
-81.4786	4.61052		-24.3686	0.0034		-21.7081	0.00929		-20.9482	0.000479015		-19.8023	0.11589		-24.783	0.000656756
-81.4684	5.04263		-24.3583	0.00361		-21.6979	0.00928		-20.938	0.000480909		-19.792	0.11481		-24.7727	0.000663075
-81.4581	5.5012		-24.3481	0.00382		-21.6876	0.00924		-20.9277	0.000481542		-19.7818	0.11353		-24.7625	0.000669473
-81.4479	5.98618		-24.3378	0.00403		-21.6773	0.00918		-20.9175	0.000481542		-19.7715	0.11198		-24.7522	0.000676162
-81.4376	6.49733		-24.3275	0.00424		-21.6671	0.0091		-20.9072	0.000480909		-19.7613	0.11018		-24.7419	0.00068337
-81.4273	7.03416		-24.3173	0.00445		-21.6568	0.00899		-20.8969	0.000479015		-19.751	0.10815		-24.7317	0.000691345
-81.4171	7.59597		-24.307	0.00466		-21.6466	0.00886		-20.8867	0.000475874		-19.7408	0.10589		-24.7214	0.000700348
-81.4068	8.18176		-24.2968	0.00487		-21.6363	0.00871		-20.8764	0.000471512		-19.7305	0.10342		-24.7112	0.00071066
-81.3966	8.7903		-24.2865	0.00507		-21.626	0.00854		-20.8662	0.000465963		-19.7203	0.10075		-24.7009	0.00072257
-81.3863	9.42005		-24.2763	0.00527		-21.6158	0.00835		-20.8559	0.000459269		-19.71	0.09791		-24.6907	0.000736379
-81.3761	10.0692		-24.266	0.00546		-21.6055	0.00815		-20.8456	0.000451481		-19.6997	0.09492		-24.6804	0.000752394
-81.3658	10.7358		-24.2557	0.00564		-21.5953	0.00793		-20.8354	0.00044266		-19.6895	0.09178		-24.6701	0.000770926
-81.3555	11.4173		-24.2455	0.00581		-21.585	0.00769		-20.8251	0.000434117		-19.6792	0.08853		-24.6599	0.000792288
-81.3453	12.1112		-24.2352	0.00598		-21.5748	0.00744		-20.8149	0.000423758		-19.6689	0.08518		-24.6496	0.000816787
-81.335	12.8146		-24.225	0.00613		-21.5645	0.00718		-20.8046	0.000412662		-19.6587	0.08175		-24.6394	0.000844727
-81.3248	13.5243		-24.2147	0.00627		-21.5542	0.00691		-20.7944	0.000400928		-19.6484	0.07826		-24.6291	0.000876397
-81.3145	14.2371		-24.2044	0.00639		-21.544	0.00664		-20.7841	0.000388665		-19.6382	0.07473		-24.6188	0.000912075
-81.3042	14.9493		-24.1942	0.0065		-21.5337	0.00635		-20.7738	0.000375986		-19.6279	0.07119		-24.6086	0.000952018
-81.294	15.6572		-24.1839	0.00659		-21.5235	0.00607		-20.7636	0.000363014		-19.6177	0.06764		-24.5983	0.000996458
-81.2837	16.3569		-24.1737	0.00667		-21.5132	0.00578		-20.7533	0.000349876		-19.6074	0.0641		-24.5881	0.00105
-81.2735	17.0444		-24.1634	0.00674		-21.5029	0.00549		-20.7431	0.000336707		-19.5971	0.0606		-24.5778	0.0011
-81.2632	17.7156		-24.1531	0.00678		-21.4927	0.0052		-20.7328	0.000323651		-19.5869	0.05714		-24.5676	0.00116
-81.253	18.3665		-24.1429	0.00681		-21.4824	0.00492		-20.7225	0.000310857		-19.5766	0.05375		-24.5573	0.00122
-81.2427	18.9929		-24.1326	0.00682		-21.4722	0.00463		-20.7123	0.000299952		-19.5664	0.05042		-24.547	0.00129
-81.2325	19.5906		-24.1224	0.00682		-21.4619	0.00436		-20.702	0.000288557		-19.5561	0.04719		-24.5368	0.00137
-81.2222	20.1558		-24.1121	0.00681		-21.4517	0.00408		-20.6918	0.000278467		-19.5459	0.04405		-24.5265	0.00145
-81.2119	20.6846		-24.1018	0.00678		-21.4414	0.00382		-20.6815	0.000269137		-19.5356	0.04101		-24.5162	0.00153
-81.2017	21.1733		-24.0916	0.00674		-21.4311	0.00356		-20.6713	0.000261154		-19.5253	0.03809		-24.506	0.00162
-81.1914	21.6184		-24.0813	0.00667		-21.4209	0.00331		-20.661	0.000254785		-19.5151	0.03529		-24.4957	0.00171
-81.1812	22.0168		-24.0711	0.00659		-21.4106	0.00307		-20.6507	0.000250323		-19.5048	0.0326		-24.4855	0.00181
-81.1709	22.3655		-24.0608	0.0065		-21.4004	0.00284		-20.6405	0.000248096		-19.4946	0.03005		-24.4752	0.00192
-81.1607	22.6619		-24.0506	0.00639		-21.3901	0.00262		-20.6302	0.00024847		-19.4843	0.02763		-24.465	0.00202
-81.1504	22.9091		-24.0403	0.00627		-21.3798	0.00242		-20.62	0.000251855		-19.474	0.02533		-24.4547	0.00213
-81.1401	23.1103		-24.03	0.00613		-21.3696	0.00222		-20.6097	0.000259252		-19.4638	0.02317		-24.4444	0.00224
-81.1299	23.2589		-24.0198	0.00598		-21.3593	0.00203		-20.5994	0.000270242		-19.4535	0.02114		-24.4342	0.00236
-81.1196	23.3537		-24.0095	0.00581		-21.3491	0.00185		-20.5892	0.000285842		-19.4433	0.01923		-24.4239	0.00248
-81.1094	23.394		-23.9993	0.00564		-21.3388	0.00169		-20.5789	0.000306719		-19.433	0.01746		-24.4137	0.00259
-81.0991	23.3742		-23.989	0.00546		-21.3285	0.00153		-20.5687	0.000333624		-19.4228	0.01581		-24.4034	0.00271
-81.0889	23.2946		-23.9787	0.00527		-21.3183	0.00139		-20.5584	0.0003674		-19.4125	0.01427		-24.3931	0.00283
-81.0786	23.161		-23.9685	0.00507		-21.308	0.00126		-20.5481	0.000408998		-19.4022	0.01286		-24.3829	0.00294
-81.0683	22.9794		-23.9582	0.00487		-21.2978	0.00113		-20.5379	0.00045948		-19.392	0.01155		-24.3726	0.00306
-81.0581	22.7514		-23.948	0.00466		-21.2875	0.00102		-20.5276	0.000520035		-19.3817	0.01035		-24.3624	0.00317
-81.0478	22.4735		-23.9377	0.00445		-21.2772	0.000912673		-20.5174	0.000591989		-19.3715	0.00925		-24.3521	0.00328
-81.0376	22.1424		-23.9275	0.00424		-21.267	0.000816117		-20.5071	0.000676816		-19.3612	0.00825		-24.3419	0.00338
-81.0273	21.7608		-23.9172	0.00403		-21.2567	0.000727859		-20.4968	0.000776149		-19.3509	0.00734		-24.3316	0.00348
-81.0171	21.3313		-23.9069	0.00382		-21.2465	0.000647439		-20.4866	0.00089179		-19.3407	0.00651		-24.3213	0.00357
-81.0068	20.8572		-23.8967	0.00361		-21.2362	0.000574392		-20.4763	0.00103		-19.3304	0.00576		-24.3111	0.00366
-80.9965	20.3416		-23.8864	0.0034		-21.226	0.000508247		-20.4661	0.00118		-19.3202	0.00508		-24.3008	0.00374
-80.9863	19.7884		-23.8761	0.00319		-21.2157	0.000448538		-20.4558	0.00136		-19.3099	0.00448		-24.2906	0.00381
-80.976	19.2012		-23.8659	0.003		-21.2054	0.000394803		-20.4456	0.00156		-19.2996	0.00393		-24.2803	0.00387
-80.9658	18.584		-23.8556	0.0028		-21.1952	0.000346592		-20.4353	0.00179		-19.2894	0.00344		-24.27	0.00392
-80.9555	17.9409		-23.8454	0.00261		-21.1849	0.00030347		-20.425	0.00205		-19.2791	0.00301		-24.2598	0.00397
-80.9453	17.276		-23.8351	0.00243		-21.1747	0.000265014		-20.4148	0.00235		-19.2689	0.00263		-24.2495	0.004
-80.935	16.5934		-23.8249	0.00225		-21.1644	0.000230823		-20.4045	0.00268		-19.2586	0.00229		-24.2393	0.00403
-80.9247	15.8971		-23.8146	0.00209		-21.1542	0.000200515		-20.3943	0.00306		-19.2484	0.00199		-24.229	0.00404
-80.9145	15.1914		-23.8043	0.00193		-21.1439	0.000173729		-20.384	0.00348		-19.2381	0.00172		-24.2188	0.00405
-80.9042	14.48		-23.7941	0.00177		-21.1336	0.000150126		-20.3738	0.00395		-19.2278	0.00149		-24.2085	0.00405
-80.894	13.7667		-23.7838	0.00163		-21.1234	0.000129389		-20.3635	0.00448		-19.2176	0.00129		-24.1982	0.00404
-80.8837	13.0553		-23.7736	0.00149		-21.1131	0.000111223		-20.3532	0.00506		-19.2073	0.00112		-24.188	0.00402
-80.8735	12.3491		-23.7633	0.00136		-21.1029	9.53567e-05		-20.343	0.00571		-19.1971	0.00097122		-24.1777	0.004
-80.8632	11.6513		-23.7531	0.00124		-20.4771	0.000103975		-20.3327	0.00642		-19.1868	0.00084375		-24.1674	0.00396
-80.853	10.965		-23.7428	0.00113		-20.4668	0.00012553		-20.3225	0.0072		-19.1765	0.000735791		-24.1572	0.00391
-80.8427	10.2928		-23.7325	0.00102		-20.4566	0.000151172		-20.3122	0.00807		-19.1663	0.000645385		-24.1469	0.00386
-80.8324	9.63715		-23.7223	0.000921461		-20.4463	0.000181592		-20.3019	0.00901		-19.156	0.000570797		-24.1367	0.00379
-80.8222	9.0003		-23.712	0.000830502		-20.436	0.000217579		-20.2917	0.01004		-19.1458	0.000510509		-24.1264	0.00372
-80.8119	8.38411		-23.7018	0.000746555		-20.4258	0.000260036		-20.2814	0.01116		-19.1355	0.000463207		-24.1162	0.00363
-80.8017	7.7902		-23.6915	0.000669329		-20.4155	0.000309986		-20.2712	0.01238		-19.1253	0.000427765		-24.1059	0.00354
-80.7914	7.2199		-23.6812	0.000598515		-20.4053	0.000368589		-20.2609	0.0137		-19.115	0.000403236		-24.0956	0.00345
-80.7811	6.67428		-23.671	0.000533787		-20.395	0.00043715		-20.2507	0.01512		-19.1047	0.000388838		-24.0854	0.00334
-80.7709	6.15417		-23.6607	0.000474808		-20.3847	0.00051714		-20.2404	0.01666		-19.0945	0.000383942		-24.0751	0.00324
-80.7606	5.66011		-23.6505	0.000421236		-20.3745	0.000610202		-20.2301	0.0183		-19.0842	0.000388062		-24.0649	0.00312
-80.7504	5.19243		-23.6402	0.000372726		-20.3642	0.000718167		-20.2199	0.02006		-19.074	0.000400837		-24.0546	0.00301
-80.7401	4.75124		-23.6299	0.000328937		-20.354	0.000843071		-20.2096	0.02193		-19.0637	0.000421692		-24.0444	0.00289
-80.7299	4.33644		-23.6197	0.000289529		-20.3437	0.000987162		-20.1993	0.02392		-19.0535	0.000451234		-24.0341	0.00276
-80.7196	3.94775		-23.6094	0.000254172		-20.3334	0.00115		-20.1891	0.02604		-19.0432	0.000489003		-24.0238	0.00264
-80.7094	3.58473		-23.5992	0.000222547		-20.3232	0.00134		-20.1788	0.02827		-19.0329	0.000535046		-24.0136	0.00251
-80.6991	3.24678		-23.5889	0.000194345		-20.3129	0.00156		-20.1686	0.03062		-19.0227	0.000589486		-24.0033	0.00239
-80.6888	2.93318		-23.5786	0.000169271		-20.3027	0.00181		-20.1583	0.03308		-19.0124	0.000652505		-23.9931	0.00226
-80.6786	2.6431		-23.5684	0.000147044		-20.2924	0.00209		-20.1481	0.03567		-19.0022	0.000724341		-23.9828	0.00214
-80.6683	2.37562		-23.5581	0.0001274		-20.2822	0.00241		-20.1378	0.03836		-18.9919	0.000805272		-23.9725	0.00201
-80.6581	2.12975		-23.5479	0.000110091		-20.2719	0.00277		-20.1275	0.04116		-18.9816	0.000895608		-23.9623	0.00189
-80.6478	1.90445		-23.5376	9.48832e-05		-20.2616	0.00318		-20.1173	0.04406		-18.9714	0.000995678		-23.952	0.00178
-80.6376	1.69864		-22.3578	0.000115283		-20.2514	0.00364		-20.107	0.04706		-18.9611	0.00111		-23.9418	0.00166
-80.6273	1.51119		-22.3476	0.000133409		-20.2411	0.00415		-20.0968	0.05014		-18.9509	0.00123		-23.9315	0.00155
-80.617	1.34099		-22.3373	0.00015398		-20.2309	0.00473		-20.0865	0.0533		-18.9406	0.00136		-23.9212	0.00144
-80.6068	1.18691		-22.327	0.000177255		-20.2206	0.00537		-20.0763	0.05653		-18.9304	0.0015		-23.911	0.00134
-80.5965	1.04785		-22.3168	0.000203511		-20.2103	0.00608		-20.066	0.05981		-18.9201	0.00165		-23.9007	0.00124
-80.5863	0.92272		-22.3065	0.000233044		-20.2001	0.00687		-20.0557	0.06313		-18.9098	0.00182		-23.8905	0.00114
-80.576	0.81045		-22.2963	0.00026616		-20.1898	0.00774		-20.0455	0.06649		-18.8996	0.002		-23.8802	0.00105
-80.5657	0.71001		-22.286	0.000303184		-20.1796	0.00869		-20.0352	0.06986		-18.8893	0.00218		-23.8699	0.000964348
-80.5555	0.62044		-22.2758	0.000344451		-20.1693	0.00975		-20.025	0.07323		-18.8791	0.00238		-23.8597	0.000882987
-80.5452	0.54077		-22.2655	0.000390306		-20.1591	0.0109		-20.0147	0.07659		-18.8688	0.0026		-23.8494	0.000806366
-80.535	0.47013		-22.2552	0.000441104		-20.1488	0.01215		-20.0044	0.07992		-18.8585	0.00282		-23.8392	0.000734459
-80.5247	0.40767		-22.245	0.000497203		-20.1385	0.01352		-19.9942	0.08319		-18.8483	0.00306		-23.8289	0.000667207
-80.5145	0.3526		-22.2347	0.000558963		-20.1283	0.015		-19.9839	0.08641		-18.838	0.0033		-23.8187	0.00060452
-80.5042	0.30419		-22.2245	0.000626745		-20.118	0.0166		-19.9737	0.08954		-18.8278	0.00356		-23.8084	0.000546283
-80.4939	0.26175		-22.2142	0.000700898		-20.1077	0.01832		-19.9634	0.09257		-18.8175	0.00383		-23.7981	0.00049236
-80.4837	0.22465		-22.2039	0.000781766		-20.0975	0.02018		-19.9531	0.09548		-18.8072	0.00411		-23.7879	0.000442593
-80.4734	0.19232		-22.1937	0.000869673		-20.0872	0.02216		-19.9429	0.09825		-18.797	0.00439		-23.7776	0.000396811
-80.4632	0.16422		-22.1834	0.000964923		-20.077	0.02427		-19.9326	0.10088		-18.7867	0.00468		-23.7674	0.00035483
-80.4529	0.13987		-22.1732	0.00107		-20.0667	0.02652		-19.9224	0.10333		-18.7765	0.00498		-23.7571	0.000316457
-80.4427	0.11882		-22.1629	0.00118		-20.0565	0.02891		-19.9121	0.1056		-18.7662	0.00529		-23.7468	0.000281492
-80.4324	0.10068		-22.1527	0.0013		-20.0462	0.03143		-19.9018	0.10773		-18.7559	0.0056		-23.7366	0.000249732
-80.4222	0.08509		-22.1424	0.00142		-20.0359	0.03408		-19.8916	0.10971		-18.7457	0.00591		-23.7263	0.000220974
-80.4119	0.07173		-22.1321	0.00156		-20.0257	0.03686		-19.8813	0.11145		-18.7354	0.00622		-23.7161	0.000195013
-80.4016	0.06031		-22.1219	0.0017		-20.0154	0.03976		-19.8711	0.11296		-18.7252	0.00653		-23.7058	0.00017165
-80.3914	0.05058		-22.1116	0.00186		-20.0052	0.04279		-19.8608	0.11423		-18.7149	0.00684		-23.6956	0.000150689
-80.3811	0.04231		-22.1014	0.00202		-19.9949	0.04592		-19.8506	0.11524		-18.7047	0.00714		-23.6853	0.00013194
-80.3709	0.0353		-22.0911	0.00218		-19.9846	0.04917		-19.8403	0.11599		-18.6944	0.00744		-23.675	0.000115221
-80.3606	0.02938		-22.0808	0.00236		-19.9744	0.05251		-19.83	0.11647		-18.6841	0.00773		-23.6648	0.000100355
-80.3504	0.02439		-22.0706	0.00254		-19.9641	0.05593		-19.8198	0.11667		-18.6739	0.00801		-23.6545	8.71783e-05
-80.3401	0.02019		-22.0603	0.00274		-19.9539	0.05942		-19.8095	0.11661		-18.6636	0.00828		-23.1518	0.000106254
-80.3298	0.01667		-22.0501	0.00293		-19.9436	0.06298		-19.7993	0.11628		-18.6534	0.00853		-23.1416	0.000121034
-80.3196	0.01373		-22.0398	0.00314		-19.9334	0.06657		-19.789	0.11574		-18.6431	0.00877		-23.1313	0.000137507
-80.3093	0.01128		-22.0295	0.00335		-19.9231	0.0702		-19.7787	0.115		-18.6329	0.00899		-23.1211	0.000155813
-80.2991	0.00925		-22.0193	0.00356		-19.9128	0.07383		-19.7685	0.11402		-18.6226	0.0092		-23.1108	0.000176091
-80.2888	0.00756		-22.009	0.00378		-19.9026	0.07745		-19.7582	0.11281		-18.6123	0.00938		-23.1005	0.000198485
-80.2786	0.00616		-21.9988	0.004		-19.8923	0.08105		-19.748	0.11135		-18.6021	0.00955		-23.0903	0.00022314
-80.2683	0.00501		-21.9885	0.00422		-19.8821	0.0846		-19.7377	0.10965		-18.5918	0.00969		-23.08	0.000250197
-80.258	0.00406		-21.9782	0.00444		-19.8718	0.08808		-19.7275	0.10773		-18.5816	0.0098		-23.0698	0.000279799
-80.2478	0.00329		-21.968	0.00466		-19.8615	0.09148		-19.7172	0.1056		-18.5713	0.00989		-23.0595	0.000312081
-80.2375	0.00265		-21.9577	0.00488		-19.8513	0.09476		-19.7069	0.10327		-18.561	0.00996		-23.0492	0.000347172
-80.2273	0.00204		-21.9475	0.0051		-19.841	0.09792		-19.6967	0.10076		-18.5508	0.01		-23.039	0.000385195
-80.217	0.00155		-21.9372	0.00531		-19.8308	0.10092		-19.6864	0.0981		-18.5405	0.01001		-23.0287	0.000426258
-80.2068	0.00124		-21.927	0.00551		-19.8205	0.10375		-19.6762	0.09532		-18.5303	0.01002		-23.0185	0.00047046
-80.1965	0.000898949		-21.9167	0.00571		-19.8102	0.1064		-19.6659	0.0924		-18.52	0.01		-23.0082	0.000517881
-80.1862	0.000718194		-21.9064	0.00591		-19.8	0.10884		-19.6556	0.08937		-18.5098	0.00996		-22.9979	0.000568584
-80.176	0.000572281		-21.8962	0.00609		-19.7897	0.11105		-19.6454	0.08624		-18.4995	0.0099		-22.9877	0.000622611
-80.1657	0.000454816		-21.8859	0.00626		-19.7795	0.11303		-19.6351	0.08302		-18.4892	0.00981		-22.9774	0.00067998
-80.1555	0.000267176		-21.8757	0.00642		-19.7692	0.11475		-19.6249	0.07974		-18.479	0.0097		-22.9672	0.000740684
-80.1452	0.00011811		-21.8654	0.00656		-19.7589	0.11622		-19.6146	0.07641		-18.4687	0.00956		-22.9569	0.000804686
-80.135	0		-21.8551	0.00669		-19.7487	0.11744		-19.6044	0.07306		-18.4585	0.0094		-22.9467	0.000871923
-21.7934	0.000112731		-21.8449	0.00681		-19.7384	0.11837		-19.5941	0.06969		-18.4482	0.00921		-22.9364	0.000942294
-21.7831	0.000133572		-21.8346	0.00691		-19.7282	0.11907		-19.5838	0.06632		-18.4379	0.00901		-22.9261	0.00102
-21.7728	0.000157852		-21.8244	0.00699		-19.7179	0.11953		-19.5736	0.06297		-18.4277	0.00879		-22.9159	0.00109
-21.7626	0.000186976		-21.8141	0.00705		-19.7077	0.11969		-19.5633	0.05965		-18.4174	0.00855		-22.9056	0.00117
-21.7523	0.000219884		-21.8039	0.0071		-19.6974	0.11956		-19.5531	0.05637		-18.4072	0.0083		-22.8954	0.00125
-21.7421	0.00025791		-21.7936	0.00713		-19.6871	0.11918		-19.5428	0.05315		-18.3969	0.00803		-22.8851	0.00134
-21.7318	0.000301727		-21.7833	0.00714		-19.6769	0.11856		-19.5325	0.05		-18.3866	0.00775		-22.8748	0.00142
-21.7216	0.000352071		-21.7731	0.00714		-19.6666	0.11765		-19.5223	0.04692		-18.3764	0.00746		-22.8646	0.00151
-21.7113	0.000409749		-21.7628	0.00713		-19.6564	0.11646		-19.512	0.04393		-18.3661	0.00717		-22.8543	0.00159
-21.701	0.000475641		-21.7525	0.0071		-19.6461	0.11498		-19.5018	0.04104		-18.3559	0.00686		-22.8441	0.00168
-21.6908	0.0005507		-21.7423	0.00705		-19.6359	0.11324		-19.4915	0.03825		-18.3456	0.00656		-22.8338	0.00177
-21.6805	0.000635955		-21.732	0.00699		-19.6256	0.11125		-19.4812	0.03556		-18.3354	0.00625		-22.8236	0.00186
-21.6703	0.00073251		-21.7218	0.00691		-19.6153	0.10902		-19.471	0.03299		-18.3251	0.00594		-22.8133	0.00195
-21.66	0.000841548		-21.7115	0.00681		-19.6051	0.10657		-19.4607	0.03053		-18.3148	0.00563		-22.803	0.00203
-21.6498	0.000964325		-21.7013	0.00669		-19.5948	0.10393		-19.4505	0.02819		-18.3046	0.00532		-22.7928	0.00212
-21.6395	0.0011		-21.691	0.00656		-19.5846	0.10112		-19.4402	0.02597		-18.2943	0.00502		-22.7825	0.0022
-21.6292	0.00126		-21.6807	0.00642		-19.5743	0.09814		-19.43	0.02386		-18.2841	0.00472		-22.7722	0.00228
-21.619	0.00143		-21.6705	0.00626		-19.564	0.09502		-19.4197	0.02188		-18.2738	0.00443		-22.762	0.00236
-21.6087	0.00162		-21.6602	0.00609		-19.5538	0.09176		-19.4094	0.02001		-18.2635	0.00415		-22.7517	0.00243
-21.5985	0.00183		-21.65	0.00591		-19.5435	0.0884		-19.3992	0.01826		-18.2533	0.00388		-22.7415	0.0025
-21.5882	0.00207		-21.6397	0.00571		-19.5333	0.08495		-19.3889	0.01662		-18.243	0.00361		-22.7312	0.00256
-21.578	0.00233		-21.6294	0.00551		-19.523	0.08143		-19.3787	0.0151		-18.2328	0.00336		-22.721	0.00262
-21.5677	0.00261		-21.6192	0.00531		-19.5127	0.07787		-19.3684	0.01368		-18.2225	0.00312		-22.7107	0.00267
-21.5574	0.00293		-21.6089	0.0051		-19.5025	0.07428		-19.3581	0.01237		-18.2123	0.00289		-22.7004	0.00272
-21.5472	0.00327		-21.5987	0.00488		-19.4922	0.07068		-19.3479	0.01115		-18.202	0.00267		-22.6902	0.00276
-21.5369	0.00364		-21.5884	0.00466		-19.482	0.06709		-19.3376	0.01003		-18.1917	0.00247		-22.6799	0.00279
-21.5267	0.00405		-21.5782	0.00444		-19.4717	0.06352		-19.3274	0.00901		-18.1815	0.00228		-22.6697	0.00282
-21.5164	0.00449		-21.5679	0.00422		-19.4614	0.06		-19.3171	0.00806		-18.1712	0.0021		-22.6594	0.00283
-21.5062	0.00496		-21.5576	0.004		-19.4512	0.05653		-19.3069	0.0072		-18.161	0.00193		-22.6491	0.00285
-21.4959	0.00547		-21.5474	0.00378		-19.4409	0.05313		-19.2966	0.00642		-18.1507	0.00178		-22.6389	0.00285
-21.4856	0.00602		-21.5371	0.00356		-19.4307	0.04981		-19.2863	0.00571		-18.1405	0.00165		-22.6286	0.00285
-21.4754	0.00661		-21.5268	0.00335		-19.4204	0.04659		-19.2761	0.00506		-18.1302	0.00152		-22.6184	0.00285
-21.4651	0.00724		-21.5166	0.00314		-19.4102	0.04346		-19.2658	0.00448		-18.1199	0.00141		-22.6081	0.00284
-21.4549	0.00791		-21.5063	0.00293		-19.3999	0.04045		-19.2555	0.00396		-18.1097	0.00132		-22.5979	0.00282
-21.4446	0.00861		-21.4961	0.00274		-19.3896	0.03756		-19.2453	0.00348		-18.0994	0.00123		-22.5876	0.00279
-21.4344	0.00936		-21.4858	0.00254		-19.3794	0.03478		-19.235	0.00306		-18.0892	0.00116		-22.5773	0.00276
-21.4241	0.01015		-21.4756	0.00236		-19.3691	0.03213		-19.2248	0.00268		-18.0789	0.0011		-22.5671	0.00272
-21.4139	0.01098		-21.4653	0.00218		-19.3589	0.02962		-19.2145	0.00235		-18.0686	0.00106		-22.5568	0.00267
-21.4036	0.01185		-21.455	0.00202		-19.3486	0.02723		-19.2043	0.00205		-18.0584	0.00103		-22.5466	0.00262
-21.3933	0.01276		-21.4448	0.00186		-19.3383	0.02497		-19.194	0.00178		-18.0481	0.00101		-22.5363	0.00257
-21.3831	0.01371		-21.4345	0.0017		-19.3281	0.02285		-19.1837	0.00155		-18.0379	0.000998074		-22.526	0.0025
-21.3728	0.01469		-21.4243	0.00156		-19.3178	0.02085		-19.1735	0.00134		-18.0276	0.001		-22.5158	0.00244
-21.3626	0.0157		-21.414	0.00142		-19.3076	0.01898		-19.1632	0.00116		-18.0174	0.00102		-22.5055	0.00237
-21.3523	0.01675		-21.4037	0.0013		-19.2973	0.01724		-19.153	0.000996779		-18.0071	0.00104		-22.4953	0.00229
-21.3421	0.01783		-21.3935	0.00118		-19.2871	0.01562		-19.1427	0.000857122		-17.9968	0.00108		-22.485	0.00221
-21.3318	0.01893		-21.3832	0.00107		-19.2768	0.01412		-19.1324	0.000735292		-17.9866	0.00113		-22.4748	0.00213
-21.3215	0.02006		-21.373	0.000964923		-19.2665	0.01273		-19.1222	0.0006293		-17.9763	0.0012		-22.4645	0.00205
-21.3113	0.0212		-21.3627	0.000869673		-19.2563	0.01145		-19.1119	0.000537334		-17.9661	0.00127		-22.4542	0.00197
-21.301	0.02237		-21.3525	0.000781766		-19.246	0.01027		-19.1017	0.000457756		-17.9558	0.00135		-22.444	0.00188
-21.2908	0.02354		-21.3422	0.000700898		-19.2358	0.00919		-19.0914	0.000389084		-17.9455	0.00144		-22.4337	0.0018
-21.2805	0.02473		-21.3319	0.000626745		-19.2255	0.00821		-19.0812	0.000329988		-17.9353	0.00155		-22.4234	0.00172
-21.2703	0.02592		-21.3217	0.000558963		-19.2152	0.00731		-19.0709	0.000279273		-17.925	0.00166		-22.4132	0.00163
-21.26	0.02712		-21.3114	0.000497203		-19.205	0.0065		-19.0606	0.000235876		-17.9148	0.00179		-22.4029	0.00155
-21.2497	0.02831		-21.3012	0.000441104		-19.1947	0.00576		-19.0504	0.000198847		-17.9045	0.00192		-22.3927	0.00147
-21.2395	0.0295		-21.2909	0.000390306		-19.1845	0.00509		-19.0401	0.000167348		-17.8942	0.00206		-22.3824	0.0014
-21.2292	0.03067		-21.2806	0.000344451		-19.1742	0.00449		-19.0299	0.000140635		-17.884	0.00222		-22.3722	0.00132
-21.219	0.03183		-21.2704	0.000303184		-19.1639	0.00395		-19.0196	0.000118055		-17.8737	0.00238		-22.3619	0.00125
-21.2087	0.03297		-21.2601	0.00026616		-19.1537	0.00347		-19.0094	9.90337e-05		-17.8635	0.00254		-22.3516	0.00119
-21.1985	0.03409		-21.2499	0.000233044		-19.1434	0.00304		-18.1271	0.000103288		-17.8532	0.00272		-22.3414	0.00113
-21.1882	0.03519		-21.2396	0.000203511		-19.1332	0.00266		-18.1168	0.000114977		-17.843	0.0029		-22.3311	0.00107
-21.1779	0.03625		-21.2293	0.000177255		-19.1229	0.00231		-18.1066	0.000127832		-17.8327	0.00308		-22.3209	0.00102
-21.1677	0.03728		-21.2191	0.00015398		-19.1126	0.00201		-18.0963	0.000141914		-17.8224	0.00328		-22.3106	0.000970663
-21.1574	0.03827		-21.2088	0.000133409		-19.1024	0.00175		-18.0861	0.000157278		-17.8122	0.00347		-22.3004	0.000930246
-21.1472	0.03922		-21.1986	0.000115283		-19.0921	0.00151		-18.0758	0.000173976		-17.8019	0.00367		-22.2901	0.00089591
-21.1369	0.04013		-21.1883	9.93584e-05		-19.0819	0.0013		-18.0656	0.000192057		-17.7917	0.00387		-22.2798	0.000867931
-21.1267	0.041		-20.6651	0.000109039		-19.0716	0.00112		-18.0553	0.000211561		-17.7814	0.00407		-22.2696	0.000846562
-21.1164	0.04185		-20.6548	0.000130589		-19.0614	0.000964269		-18.045	0.000232524		-17.7711	0.00427		-22.2593	0.000832036
-21.1061	0.0427		-20.6446	0.000156005		-19.0511	0.000826302		-18.0348	0.000254971		-17.7609	0.00447		-22.2491	0.000824567
-21.0959	0.04349		-20.6343	0.000185898		-19.0408	0.000706366		-18.0245	0.00027892		-17.7506	0.00467		-22.2388	0.00082435
-21.0856	0.04422		-20.6241	0.000220964		-19.0306	0.000602381		-18.0143	0.000304377		-17.7404	0.00486		-22.2285	0.000831559
-21.0754	0.0449		-20.6138	0.00026258		-19.0203	0.000512464		-18.004	0.000331337		-17.7301	0.00505		-22.2183	0.000846347
-21.0651	0.04552		-20.6035	0.000310625		-19.0101	0.000434917		-17.9937	0.000359783		-17.7199	0.00523		-22.208	0.000868847
-21.0549	0.04608		-20.5933	0.000366517		-18.9998	0.000368214		-17.9835	0.000389685		-17.7096	0.00541		-22.1978	0.000899171
-21.0446	0.04658		-20.583	0.000431392		-18.9896	0.000310988		-17.9732	0.000420998		-17.6993	0.00557		-22.1875	0.000937403
-21.0343	0.04701		-20.5728	0.000506494		-18.9793	0.000262021		-17.963	0.000453661		-17.6891	0.00573		-22.1772	0.000983605
-21.0241	0.04738		-20.5625	0.000593201		-18.969	0.000220232		-17.9527	0.0004876		-17.6788	0.00587		-22.167	0.00104
-21.0138	0.04768		-20.5523	0.000693041		-18.9588	0.00018466		-17.9425	0.000522722		-17.6686	0.00601		-22.1567	0.0011
-21.0036	0.04792		-20.542	0.000807694		-18.9485	0.00015446		-17.9322	0.00055892		-17.6583	0.00612		-22.1465	0.00117
-20.9933	0.04809		-20.5317	0.000939008		-18.9383	0.000128886		-17.9219	0.000596071		-17.6481	0.00623		-22.1362	0.00125
-20.9831	0.0482		-20.5215	0.00109		-18.928	0.000107287		-17.9117	0.000634034		-17.6378	0.00632		-22.1259	0.00133
-20.9728	0.04824		-20.5112	0.00126		-18.9177	8.9091e-05		-17.9014	0.000672654		-17.6275	0.0064		-22.1157	0.00143
-20.9625	0.04821		-20.501	0.00145		-17.502	0.000116971		-17.8911	0.000711762		-17.6173	0.00646		-22.1054	0.00153
-20.9523	0.04812		-20.4907	0.00167		-17.4918	0.00014764		-17.8809	0.000751173		-17.607	0.0065		-22.0952	0.00164
-20.942	0.04797		-20.4804	0.00192		-17.4815	0.00018586		-17.8706	0.000790689		-17.5968	0.00652		-22.0849	0.00175
-20.9318	0.04775		-20.4702	0.0022		-17.4713	0.000350397		-17.8604	0.000830104		-17.5865	0.00653		-22.0746	0.00187
-20.9215	0.04747		-20.4599	0.00252		-17.461	0.000556931		-17.8501	0.000869198		-17.5762	0.00653		-22.0644	0.002
-20.9113	0.04713		-20.4497	0.00287		-17.4507	0.000698601		-17.8399	0.000907746		-17.566	0.00652		-22.0541	0.00213
-20.901	0.04673		-20.4394	0.00327		-17.4405	0.00111		-17.8296	0.000945516		-17.5557	0.0065		-22.0439	0.00227
-20.8908	0.04627		-20.4291	0.00371		-17.4302	0.0015		-17.8193	0.000982273		-17.5455	0.00657		-22.0336	0.00242
-20.8805	0.04576		-20.4189	0.0042		-17.42	0.002		-17.8091	0.00102		-17.5352	0.00666		-22.0234	0.00256
-20.8702	0.0452		-20.4086	0.00474		-17.4097	0.00249		-17.7988	0.00105		-17.525	0.00665		-22.0131	0.00271
-20.86	0.04459		-20.3984	0.00534		-17.3994	0.00321		-17.7886	0.00108		-17.5147	0.00665		-22.0028	0.00287
-20.8497	0.04393		-20.3881	0.006		-17.3892	0.00422		-17.7783	0.00111		-17.5044	0.00665		-21.9926	0.00302
-20.8395	0.04328		-20.3778	0.00673		-17.3789	0.00523		-17.768	0.00114		-17.4942	0.00677		-21.9823	0.00318
-20.8292	0.04263		-20.3676	0.00753		-17.3687	0.00646		-17.7578	0.00117		-17.4839	0.00695		-21.9721	0.00333
-20.819	0.04194		-20.3573	0.00841		-17.3584	0.00797		-17.7475	0.00119		-17.4736	0.00719		-21.9618	0.00349
-20.8087	0.04122		-20.3471	0.00936		-17.3481	0.0098		-17.7373	0.00121		-17.4634	0.00739		-21.9516	0.00364
-20.7984	0.04048		-20.3368	0.01041		-17.3379	0.01202		-17.727	0.00123		-17.4531	0.00767		-21.9413	0.00379
-20.7882	0.03972		-20.3266	0.01154		-17.3276	0.0147		-17.7168	0.00124		-17.4429	0.00804		-21.931	0.00393
-20.7779	0.03894		-20.3163	0.01276		-17.3174	0.01794		-17.7065	0.00126		-17.4326	0.00852		-21.9208	0.00407
-20.7677	0.03815		-20.306	0.01408		-17.3071	0.02184		-17.6962	0.00126		-17.4224	0.00914		-21.9105	0.00421
-20.7574	0.03735		-20.2958	0.0155		-17.2968	0.02652		-17.686	0.00139		-17.4121	0.00993		-21.9002	0.00434
-20.7472	0.03655		-20.2855	0.01703		-17.2866	0.03211		-17.6757	0.00154		-17.4018	0.01093		-21.89	0.00446
-20.7369	0.03576		-20.2753	0.01867		-17.2763	0.03879		-17.6655	0.0016		-17.3916	0.01217		-21.8797	0.00457
-20.7266	0.03497		-20.265	0.02041		-17.2661	0.04673		-17.6552	0.00169		-17.3813	0.01371		-21.8695	0.00467
-20.7164	0.0342		-20.2547	0.02228		-17.2558	0.05616		-17.6449	0.00179		-17.3711	0.0156		-21.8592	0.00477
-20.7061	0.03345		-20.2445	0.02425		-17.2456	0.06732		-17.6347	0.00191		-17.3608	0.01792		-21.849	0.00485
-20.6959	0.03272		-20.2342	0.02635		-17.2353	0.08049		-17.6244	0.0023		-17.3505	0.02073		-21.8387	0.00492
-20.6856	0.03203		-20.224	0.02856		-17.225	0.09599		-17.6142	0.00266		-17.3403	0.02412		-21.8284	0.00498
-20.6754	0.03137		-20.2137	0.03089		-17.2148	0.11419		-17.6039	0.003		-17.33	0.0282		-21.8182	0.00502
-20.6651	0.03074		-20.2035	0.03334		-17.2045	0.13549		-17.5937	0.00341		-17.3198	0.03308		-21.8079	0.00506
-20.6548	0.03016		-20.1932	0.0359		-17.1943	0.16035		-17.5834	0.00392		-17.3095	0.0389		-21.7977	0.00508
-20.6446	0.02963		-20.1829	0.03857		-17.184	0.1893		-17.5731	0.00455		-17.2993	0.04592		-21.7874	0.00508
-20.6343	0.02915		-20.1727	0.04136		-17.1737	0.2229		-17.5629	0.00531		-17.289	0.05423		-21.7771	0.00508
-20.6241	0.02871		-20.1624	0.04425		-17.1635	0.26179		-17.5526	0.00625		-17.2787	0.06391		-21.7669	0.00508
-20.6138	0.02834		-20.1521	0.04724		-17.1532	0.3067		-17.5424	0.00739		-17.2685	0.07528		-21.7566	0.00506
-20.6035	0.02802		-20.1419	0.05033		-17.143	0.35838		-17.5321	0.00878		-17.2582	0.08859		-21.7464	0.00502
-20.5933	0.02775		-20.1316	0.0535		-17.1327	0.41772		-17.5218	0.01045		-17.248	0.10424		-21.7361	0.00498
-20.583	0.02755		-20.1214	0.05675		-17.1225	0.48564		-17.5116	0.01248		-17.2377	0.12233		-21.7259	0.00492
-20.5728	0.0274		-20.1111	0.06007		-17.1122	0.56316		-17.5013	0.01491		-17.2275	0.14342		-21.7156	0.00485
-20.5625	0.0273		-20.1009	0.06345		-17.1019	0.6514		-17.4911	0.01795		-17.2172	0.1677		-21.7053	0.00477
-20.5523	0.02727		-20.0906	0.06688		-17.0917	0.75155		-17.4808	0.02159		-17.2069	0.1958		-21.6951	0.00467
-20.542	0.02728		-20.0803	0.07035		-17.0814	0.86489		-17.4705	0.02582		-17.1967	0.22799		-21.6848	0.00457
-20.5317	0.02735		-20.0701	0.07384		-17.0712	0.9928		-17.4603	0.03086		-17.1864	0.26488		-21.6746	0.00446
-20.5215	0.02746		-20.0598	0.07734		-17.0609	1.13671		-17.45	0.03683		-17.1762	0.30703		-21.6643	0.00433
-20.5112	0.02762		-20.0496	0.08084		-17.0506	1.29818		-17.4398	0.04401		-17.1659	0.35517		-21.654	0.00421
-20.501	0.02782		-20.0393	0.08432		-17.0404	1.47882		-17.4295	0.05248		-17.1556	0.40987		-21.6438	0.00407
-20.4907	0.02806		-20.0291	0.08777		-17.0301	1.6803		-17.4193	0.06246		-17.1454	0.47174		-21.6335	0.00393
-20.4805	0.02833		-20.0188	0.09117		-17.0199	1.90438		-17.409	0.07405		-17.1351	0.54175		-21.6233	0.00378
-20.4702	0.02862		-20.0085	0.09451		-17.0096	2.15285		-17.3987	0.08762		-17.1249	0.62062		-21.613	0.00363
-20.4599	0.02893		-19.9983	0.09776		-16.9993	2.42756		-17.3885	0.10344		-17.1146	0.70913		-21.6028	0.00348
-20.4497	0.02926		-19.988	0.10092		-16.9891	2.73035		-17.3782	0.12184		-17.1044	0.80826		-21.5925	0.00332
-20.4394	0.0296		-19.9778	0.10396		-16.9788	3.0631		-17.368	0.14319		-17.0941	0.91912		-21.5822	0.00316
-20.4292	0.02995		-19.9675	0.10687		-16.9686	3.42766		-17.3577	0.16788		-17.0838	1.04261		-21.572	0.003
-20.4189	0.03029		-19.9572	0.1097		-16.9583	3.82585		-17.3474	0.19637		-17.0736	1.17979		-21.5617	0.00285
-20.4087	0.03063		-19.947	0.11242		-16.948	4.25944		-17.3372	0.22914		-17.0633	1.33163		-21.5514	0.00269
-20.3984	0.03095		-19.9367	0.11496		-16.9378	4.73011		-17.3269	0.26673		-17.0531	1.49935		-21.5412	0.00253
-20.3881	0.03126		-19.9265	0.11731		-16.9275	5.23943		-17.3167	0.30974		-17.0428	1.6842		-21.5309	0.00238
-20.3779	0.03154		-19.9162	0.11946		-16.9173	5.78884		-17.3064	0.35882		-17.0325	1.88723		-21.5207	0.00223
-20.3676	0.0318		-19.9059	0.12138		-16.907	6.37958		-17.2962	0.41465		-17.0223	2.10952		-21.5104	0.00209
-20.3574	0.03205		-19.8957	0.12307		-16.8968	7.01273		-17.2859	0.478		-17.012	2.35241		-21.5002	0.00195
-20.3471	0.03229		-19.8854	0.12452		-16.8865	7.68911		-17.2756	0.54968		-17.0018	2.61685		-21.4899	0.00181
-20.3369	0.03249		-19.8752	0.12572		-16.8762	8.40929		-17.2654	0.63057		-16.9915	2.90407		-21.4796	0.00168
-20.3266	0.03264		-19.8649	0.12666		-16.866	9.17352		-17.2551	0.72158		-16.9812	3.21515		-21.4694	0.00156
-20.3164	0.03275		-19.8546	0.12733		-16.8557	9.98176		-17.2449	0.82372		-16.971	3.55113		-21.4591	0.00144
-20.3061	0.0328		-19.8444	0.12773		-16.8455	10.8337		-17.2346	0.93802		-16.9607	3.913		-21.4489	0.00132
-20.2958	0.0328		-19.8341	0.12786		-16.8352	11.7285		-17.2243	1.06558		-16.9505	4.30167		-21.4386	0.00121
-20.2856	0.03275		-19.8239	0.12771		-16.825	12.6647		-17.2141	1.20754		-16.9402	4.71796		-21.4283	0.00111
-20.2753	0.03264		-19.8136	0.12729		-16.8147	13.641		-17.2038	1.36509		-16.93	5.16262		-21.4181	0.00101
-20.2651	0.03247		-19.8033	0.12659		-16.8044	14.6553		-17.1936	1.53945		-16.9197	5.63628		-21.4078	0.000923925
-20.2548	0.03224		-19.7931	0.12572		-16.7942	15.7048		-17.1833	1.73188		-16.9094	6.13944		-21.3976	0.000839323
-20.2446	0.03196		-19.7828	0.12469		-16.7839	16.7868		-17.173	1.94367		-16.8992	6.6725		-21.3873	0.000760465
-20.2343	0.03161		-19.7726	0.12341		-16.7736	17.8976		-17.1628	2.1761		-16.8889	7.23571		-21.3771	0.000687205
-20.224	0.03122		-19.7623	0.12187		-16.7634	19.0337		-17.1525	2.43048		-16.8787	7.82917		-21.3668	0.000619372
-20.2138	0.03076		-19.7521	0.12009		-16.7531	20.1902		-17.1423	2.7081		-16.8684	8.45287		-21.3565	0.000556767
-20.2035	0.03026		-19.7418	0.11808		-16.7429	21.3626		-17.132	3.01023		-16.8581	9.10661		-21.3463	0.000499175
-20.1933	0.0297		-19.7315	0.11585		-16.7326	22.5458		-17.1217	3.3381		-16.8479	9.79006		-21.336	0.000446364
-20.183	0.02909		-19.7213	0.11342		-16.7224	23.734		-17.1115	3.6929		-16.8376	10.5028		-21.3258	0.000398092
-20.1728	0.02846		-19.711	0.11079		-16.7121	24.9214		-17.1012	4.07576		-16.8274	11.244		-21.3155	0.000354107
-20.1625	0.02781		-19.7008	0.10798		-16.7018	26.1019		-17.091	4.4877		-16.8171	12.0132		-21.3052	0.000314155
-20.1522	0.02711		-19.6905	0.10504		-16.6916	27.2689		-17.0807	4.92968		-16.8069	12.8092		-21.295	0.000277977
-20.142	0.02638		-19.6802	0.10199		-16.6813	28.4158		-17.0705	5.40252		-16.7966	13.6312		-21.2847	0.00024532
-20.1317	0.02562		-19.67	0.0988		-16.6711	29.5359		-17.0602	5.90692		-16.7863	14.478		-21.2745	0.00021593
-20.1215	0.02483		-19.6597	0.09551		-16.6608	30.6225		-17.0499	6.44341		-16.7761	15.3483		-21.2642	0.000189562
-20.1112	0.02402		-19.6495	0.09212		-16.6505	31.6688		-17.0397	7.01236		-16.7658	16.2408		-21.2539	0.000165977
-20.101	0.02318		-19.6392	0.08866		-16.6403	32.6681		-17.0294	7.61398		-16.7556	17.1541		-21.2437	0.000144944
-20.0907	0.02233		-19.6289	0.08513		-16.63	33.6139		-17.0192	8.24825		-16.7453	18.0868		-21.2334	0.000126244
-20.0804	0.02147		-19.6187	0.08157		-16.6198	34.5		-17.0089	8.91494		-16.7351	19.0374		-21.2232	0.000109667
-20.0702	0.02059		-19.6084	0.07798		-16.6095	35.3203		-16.9987	9.6136		-16.7248	20.0044		-21.2129	9.50171e-05
-20.0599	0.01971		-19.5982	0.07438		-16.5993	36.0695		-16.9884	10.3435		-16.7145	20.9864		-20.6692	0.000117723
-20.0497	0.01882		-19.5879	0.07079		-16.589	36.7423		-16.9781	11.1038		-16.7043	21.9817		-20.6589	0.000141476
-20.0394	0.01794		-19.5776	0.06722		-16.5787	37.3395		-16.9679	11.8932		-16.694	22.9891		-20.6487	0.000169588
-20.0292	0.01707		-19.5674	0.06369		-16.5685	37.857		-16.9576	12.7103		-16.6838	24.0071		-20.6384	0.000202771
-20.0189	0.0162		-19.5571	0.0602		-16.5582	38.2863		-16.9474	13.5534		-16.6735	25.0343		-20.6282	0.000241832
-20.0086	0.01534		-19.5469	0.05678		-16.548	38.6298		-16.9371	14.4203		-16.6632	26.0695		-20.6179	0.000287687
-19.9984	0.01449		-19.5366	0.05343		-16.5377	38.8908		-16.9268	15.309		-16.653	27.1115		-20.6076	0.000341369
-19.9881	0.01367		-19.5264	0.05016		-16.5274	39.0629		-16.9166	16.2168		-16.6427	28.1591		-20.5974	0.000404925
-19.9779	0.01286		-19.5161	0.04699		-16.5172	39.1507		-16.9063	17.141		-16.6325	29.2114		-20.5871	0.000478127
-19.9676	0.01207		-19.5058	0.04392		-16.5069	39.1597		-16.8961	18.0786		-16.6222	30.2723		-20.5769	0.000563144
-19.9574	0.01131		-19.4956	0.04095		-16.4967	39.0856		-16.8858	19.0263		-16.612	31.3462		-20.5666	0.000661609
-19.9471	0.01057		-19.4853	0.03809		-16.4864	38.9251		-16.8755	19.9806		-16.6017	32.4268		-20.5563	0.00077534
-19.9368	0.00986		-19.4751	0.03536		-16.4762	38.6806		-16.8653	20.938		-16.5914	33.5082		-20.5461	0.000906344
-19.9266	0.00917		-19.4648	0.03274		-16.4659	38.3659		-16.855	21.8946		-16.5812	34.5893		-20.5358	0.00106
-19.9163	0.00851		-19.4546	0.03025		-16.4556	37.9796		-16.8448	22.8465		-16.5709	35.6743		-20.5256	0.00123
-19.9061	0.00789		-19.4443	0.02788		-16.4454	37.516		-16.8345	23.7897		-16.5606	36.7675		-20.5153	0.00143
-19.8958	0.00729		-19.434	0.02564		-16.4351	36.9804		-16.8242	24.7199		-16.5504	37.8676		-20.5051	0.00165
-19.8856	0.00672		-19.4238	0.02352		-16.4249	36.3788		-16.814	25.6329		-16.5401	38.9684		-20.4948	0.00191
-19.8753	0.00618		-19.4135	0.02153		-16.4146	35.7178		-16.8037	26.5244		-16.5299	40.0632		-20.4845	0.00219
-19.8651	0.00567		-19.4032	0.01966		-16.4043	35.0044		-16.7935	27.3903		-16.5196	41.1507		-20.4743	0.00252
-19.8548	0.0052		-19.393	0.01791		-16.3941	34.2464		-16.7832	28.2262		-16.5094	42.2292		-20.464	0.00289
-19.8445	0.00475		-19.3827	0.01628		-16.3838	33.4515		-16.773	29.0281		-16.4991	43.297		-20.4538	0.0033
-19.8343	0.00433		-19.3725	0.01476		-16.3736	32.6281		-16.7627	29.7971		-16.4888	44.3522		-20.4435	0.00376
-19.824	0.00393		-19.3622	0.01335		-16.3633	31.7847		-16.7524	30.5342		-16.4786	45.3928		-20.4332	0.00428
-19.8138	0.00357		-19.352	0.01205		-16.353	30.9299		-16.7422	31.2306		-16.4683	46.4164		-20.423	0.00486
-19.8035	0.00323		-19.3417	0.01085		-16.3428	30.0724		-16.7319	31.8772		-16.4581	47.4206		-20.4127	0.0055
-19.7933	0.00292		-19.3314	0.00975		-16.3325	29.2209		-16.7217	32.4708		-16.4478	48.4027		-20.4025	0.00621
-19.783	0.00263		-19.3212	0.00873		-16.3223	28.3838		-16.7114	33.0081		-16.4376	49.3597		-20.3922	0.00699
-19.7727	0.00236		-19.3109	0.00781		-16.312	27.5696		-16.7011	33.4965		-16.4273	50.2885		-20.3819	0.00785
-19.7625	0.00212		-19.3007	0.00696		-16.3017	26.7862		-16.6909	33.9386		-16.417	51.1859		-20.3717	0.0088
-19.7522	0.00189		-19.2904	0.0062		-16.2915	26.0415		-16.6806	34.3216		-16.4068	52.0481		-20.3614	0.00984
-19.742	0.00169		-19.2801	0.0055		-16.2812	25.3427		-16.6704	34.638		-16.3965	52.8715		-20.3512	0.01097
-19.7317	0.0015		-19.2699	0.00487		-16.271	24.6966		-16.6601	34.8864		-16.3863	53.6523		-20.3409	0.01221
-19.7215	0.00133		-19.2596	0.0043		-16.2607	24.1095		-16.6499	35.0652		-16.376	54.3915		-20.3306	0.01355
-19.7112	0.00118		-19.2494	0.00379		-16.2505	23.587		-16.6396	35.1736		-16.3657	55.0901		-20.3204	0.015
-19.7009	0.00104		-19.2391	0.00333		-16.2402	23.1342		-16.6293	35.2113		-16.3555	55.7388		-20.3101	0.01657
-19.6907	0.00091994		-19.2289	0.00292		-16.2299	22.7553		-16.6191	35.178		-16.3452	56.328		-20.2999	0.01826
-19.6804	0.000808777		-19.2186	0.00256		-16.2197	22.4539		-16.6088	35.0744		-16.335	56.8534		-20.2896	0.02007
-19.6702	0.000709296		-19.2083	0.00223		-16.2094	22.2328		-16.5986	34.9014		-16.3247	57.3161		-20.2794	0.02201
-19.6599	0.000620515		-19.1981	0.00195		-16.1992	22.094		-16.5883	34.6601		-16.3145	57.7118		-20.2691	0.02407
-19.6497	0.000541502		-19.1878	0.00169		-16.1889	22.0388		-16.578	34.3526		-16.3042	58.0367		-20.2588	0.02627
-19.6394	0.000471378		-19.1776	0.00146		-16.1787	22.0675		-16.5678	33.9861		-16.2939	58.287		-20.2486	0.0286
-19.6291	0.000409315		-19.1673	0.00127		-16.1684	22.1798		-16.5575	33.5685		-16.2837	58.4592		-20.2383	0.03107
-19.6189	0.000354537		-19.157	0.00109		-16.1581	22.3745		-16.5473	33.0975		-16.2734	58.55		-20.2281	0.03366
-19.6086	0.000306322		-19.1468	0.000939371		-16.1479	22.6495		-16.537	32.5713		-16.2632	58.5517		-20.2178	0.03639
-19.5984	0.000264002		-19.1365	0.00080625		-16.1376	23.002		-16.5267	31.9935		-16.2529	58.4618		-20.2076	0.03925
-19.5881	0.000226958		-19.1263	0.000690321		-16.1273	23.4286		-16.5165	31.3734		-16.2426	58.2836		-20.1973	0.04223
-19.5779	0.000194621		-19.116	0.000589629		-16.1171	23.9249		-16.5062	30.7204		-16.2324	58.0208		-20.187	0.04533
-19.5676	0.000166472		-19.1057	0.000502403		-16.1068	24.4861		-16.496	30.0391		-16.2221	57.6675		-20.1768	0.04855
-19.5573	0.000142034		-19.0955	0.000427043		-16.0966	25.1066		-16.4857	29.329		-16.2119	57.2234		-20.1665	0.05187
-19.5471	0.000120878		-19.0852	0.000362105		-16.0863	25.7803		-16.4755	28.5898		-16.2016	56.6938		-20.1562	0.05529
-19.5368	0.000102613		-19.075	0.000306295		-16.0761	26.5004		-16.4652	27.8266		-16.1913	56.0745		-20.146	0.05881
-19.5266	8.68864e-05		-19.0647	0.000258456		-16.0658	27.2597		-16.4549	27.0448		-16.1811	55.3616		-20.1357	0.0624
-19.0342	0.000117931		-19.0544	0.000217558		-16.0555	28.0509		-16.4447	26.2499		-16.1708	54.5624		-20.1255	0.06606
-19.024	0.000266866		-19.0442	0.000182685		-16.0453	28.8658		-16.4344	25.4474		-16.1606	53.6845		-20.1152	0.06977
-19.0137	0.000572404		-19.0339	0.000151974		-16.035	29.6965		-16.4242	24.643		-16.1503	52.7311		-20.105	0.07353
-19.0035	0.00083879		-19.0237	0.000127041		-16.0248	30.5345		-16.4139	23.8425		-16.1401	51.7007		-20.0947	0.07731
-18.9932	0.00105		-19.0134	0.000105937		-16.0145	31.3715		-16.4036	23.0515		-16.1298	50.5922		-20.0844	0.08111
-18.9829	0.00132		-19.0032	8.81208e-05		-16.0042	32.1989		-16.3934	22.2759		-16.1195	49.4156		-20.0742	0.0849
-18.9727	0.00165		-17.6695	0.000116766		-15.994	33.0082		-16.3831	21.5214		-16.1093	48.1809		-20.0639	0.08867
-18.9624	0.00206		-17.6592	0.000264066		-15.9837	33.7913		-16.3729	20.7934		-16.099	46.8885		-20.0537	0.0924
-18.9522	0.00256		-17.649	0.000332815		-15.9735	34.5401		-16.3626	20.0975		-16.0888	45.5442		-20.0434	0.09607
-18.9419	0.00318		-17.6387	0.000418362		-15.9632	35.2467		-16.3524	19.4391		-16.0785	44.1538		-20.0331	0.09967
-18.9317	0.00405		-17.6285	0.000641248		-15.9529	35.9038		-16.3421	18.8233		-16.0682	42.7186		-20.0229	0.10317
-18.9214	0.00523		-17.6182	0.000920672		-15.9427	36.5044		-16.3318	18.2549		-16.058	41.245		-20.0126	0.10657
-18.9111	0.00669		-17.6079	0.00139		-15.9324	37.042		-16.3216	17.7387		-16.0477	39.7395		-20.0024	0.10984
-18.9009	0.00823		-17.5977	0.00185		-15.9222	37.5159		-16.3113	17.279		-16.0375	38.2088		-19.9921	0.11296
-18.8906	0.0101		-17.5874	0.00243		-15.9119	37.926		-16.3011	16.8798		-16.0272	36.6595		-19.9819	0.11592
-18.8804	0.01237		-17.5772	0.00302		-15.9017	38.2623		-16.2908	16.5448		-16.017	35.0983		-19.9716	0.1187
-18.8701	0.01511		-17.5669	0.00387		-15.8914	38.5208		-16.2805	16.2774		-16.0067	33.5316		-19.9613	0.12129
-18.8599	0.0184		-17.5566	0.00492		-15.8811	38.7034		-16.2703	16.0803		-15.9964	31.9658		-19.9511	0.12374
-18.8496	0.02236		-17.5464	0.00608		-15.8709	38.8023		-16.26	15.9562		-15.9862	30.4071		-19.9408	0.12604
-18.8393	0.0271		-17.5361	0.0075		-15.8606	38.8156		-16.2498	15.9069		-15.9759	28.8612		-19.9306	0.12811
-18.8291	0.03277		-17.5259	0.00924		-15.8504	38.7421		-16.2395	15.9338		-15.9657	27.3339		-19.9203	0.12993
-18.8188	0.03951		-17.5156	0.01134		-15.8401	38.5867		-16.2293	16.0381		-15.9554	25.8303		-19.91	0.1315
-18.8086	0.04752		-17.5053	0.01389		-15.8299	38.3496		-16.219	16.22		-15.9451	24.3553		-19.8998	0.1328
-18.7983	0.05701		-17.4951	0.01697		-15.8196	38.0217		-16.2087	16.4796		-15.9349	22.9134		-19.8895	0.13383
-18.7881	0.06823		-17.4848	0.02067		-15.8093	37.6151		-16.1985	16.816		-15.9246	21.5086		-19.8793	0.13459
-18.7778	0.08144		-17.4746	0.02512		-15.7991	37.1323		-16.1882	17.228		-15.9144	20.1446		-19.869	0.13506
-18.7675	0.09696		-17.4643	0.03045		-15.7888	36.5659		-16.1779	17.7137		-15.9041	18.8244		-19.8588	0.13526
-18.7573	0.11515		-17.454	0.03681		-15.7785	35.925		-16.1677	18.2706		-15.8939	17.551		-19.8485	0.13524
-18.747	0.1364		-17.4438	0.0444		-15.7683	35.2135		-16.1574	18.8958		-15.8836	16.3264		-19.8382	0.13502
-18.7368	0.16116		-17.4335	0.0534		-15.758	34.4313		-16.1472	19.5855		-15.8733	15.1526		-19.828	0.13452
-18.7265	0.18994		-17.4233	0.06407		-15.7478	33.5834		-16.1369	20.3356		-15.8631	14.031		-19.8177	0.13375
-18.7163	0.22328		-17.413	0.07668		-15.7375	32.6754		-16.1267	21.1412		-15.8528	12.9625		-19.8074	0.1327
-18.706	0.26182		-17.4028	0.09153		-15.7273	31.7132		-16.1164	21.997		-15.8426	11.9477		-19.7972	0.1314
-18.6958	0.30624		-17.3925	0.10898		-15.717	30.7031		-16.1061	22.8972		-15.8323	10.9869		-19.7869	0.12985
-18.6855	0.35728		-17.3822	0.12942		-15.7067	29.6514		-16.0959	23.8356		-15.8221	10.0799		-19.7767	0.12805
-18.6752	0.41577		-17.372	0.15331		-15.6965	28.5645		-16.0856	24.8053		-15.8118	9.22627		-19.7664	0.12602
-18.665	0.48263		-17.3617	0.18114		-15.6862	27.4491		-16.0754	25.7992		-15.8015	8.42519		-19.7562	0.12379
-18.6547	0.55881		-17.3515	0.21348		-15.676	26.3115		-16.0651	26.8099		-15.7913	7.67565		-19.7459	0.12138
-18.6445	0.64539		-17.3412	0.25095		-15.6657	25.1583		-16.0548	27.8297		-15.781	6.97637		-19.7356	0.11877
-18.6342	0.74351		-17.3309	0.29424		-15.6555	23.9956		-16.0446	28.8505		-15.7708	6.32588		-19.7254	0.11599
-18.624	0.85438		-17.3207	0.34412		-15.6452	22.8297		-16.0343	29.8642		-15.7605	5.7225		-19.7151	0.11304
-18.6137	0.97931		-17.3104	0.40142		-15.6349	21.6662		-16.0241	30.8628		-15.7502	5.16443		-19.7049	0.10995
-18.6034	1.11969		-17.3002	0.46708		-15.6247	20.5106		-16.0138	31.8379		-15.74	4.64973		-19.6946	0.10674
-18.5932	1.27697		-17.2899	0.54208		-15.6144	19.3682		-16.0036	32.7815		-15.7297	4.17638		-19.6843	0.10341
-18.5829	1.45269		-17.2797	0.62753		-15.6042	18.2438		-15.9933	33.6856		-15.7195	3.74228		-19.6741	0.10002
-18.5727	1.64843		-17.2694	0.72458		-15.5939	17.1416		-15.983	34.5424		-15.7092	3.34531		-19.6638	0.09659
-18.5624	1.86585		-17.2591	0.83452		-15.5836	16.0659		-15.9728	35.3446		-15.6989	2.98319		-19.6536	0.0931
-18.5522	2.10665		-17.2489	0.95868		-15.5734	15.02		-15.9625	36.085		-15.6887	2.6539		-19.6433	0.08956
-18.5419	2.37256		-17.2386	1.09851		-15.5631	14.0071		-15.9523	36.7571		-15.6784	2.35538		-19.6331	0.08599
-18.5316	2.66534		-17.2283	1.25552		-15.5529	13.0298		-15.942	37.3548		-15.6682	2.08541		-19.6228	0.0824
-18.5214	2.98675		-17.2181	1.43131		-15.5426	12.0903		-15.9317	37.8726		-15.6579	1.84193		-19.6125	0.07881
-18.5111	3.33854		-17.2078	1.62755		-15.5323	11.1906		-15.9215	38.3056		-15.6477	1.62285		-19.6023	0.07523
-18.5009	3.72243		-17.1976	1.84597		-15.5221	10.332		-15.9112	38.6551		-15.6374	1.42637		-19.592	0.07167
-18.4906	4.14009		-17.1873	2.08837		-15.5118	9.5153		-15.901	38.9225		-15.6271	1.25064		-19.5818	0.06815
-18.4804	4.5931		-17.1771	2.35657		-15.5016	8.74124		-15.8907	39.1052		-15.6169	1.09398		-19.5715	0.06467
-18.4701	5.08296		-17.1668	2.65243		-15.4913	8.01003		-15.8804	39.2011		-15.6066	0.95462		-19.5612	0.06125
-18.4598	5.61103		-17.1565	2.97782		-15.481	7.3216		-15.8702	39.209		-15.5964	0.83098		-19.551	0.05789
-18.4496	6.17851		-17.1463	3.3346		-15.4708	6.67556		-15.8599	39.1283		-15.5861	0.72159		-19.5407	0.05461
-18.4393	6.78643		-17.136	3.72461		-15.4605	6.07127		-15.8497	38.9644		-15.5759	0.62507		-19.5305	0.05142
-18.4291	7.43558		-17.1258	4.14963		-15.4503	5.50784		-15.8394	38.7181		-15.5656	0.54014		-19.5202	0.04832
-18.4188	8.12655		-17.1155	4.61135		-15.44	4.98416		-15.8292	38.3808		-15.5553	0.4656		-19.5099	0.04531
-18.4086	8.85962		-17.1053	5.11138		-15.4298	4.49896		-15.8189	37.9547		-15.5451	0.40036		-19.4997	0.0424
-18.3983	9.63479		-17.095	5.65119		-15.4195	4.05081		-15.8086	37.4428		-15.5348	0.34342		-19.4894	0.0396
-18.388	10.4518		-17.0847	6.23207		-15.4092	3.63814		-15.7984	36.8435		-15.5246	0.29385		-19.4792	0.03691
-18.3778	11.3098		-17.0745	6.85514		-15.399	3.25931		-15.7881	36.1611		-15.5143	0.25082		-19.4689	0.03434
-18.3675	12.2079		-17.0642	7.52127		-15.3887	2.9126		-15.7779	35.4003		-15.504	0.21356		-19.4586	0.03188
-18.3573	13.1446		-17.054	8.2311		-15.3785	2.59623		-15.7676	34.5668		-15.4938	0.18139		-19.4484	0.02953
-18.347	14.1181		-17.0437	8.98494		-15.3682	2.30842		-15.7574	33.6665		-15.4835	0.15368		-19.4381	0.0273
-18.3368	15.126		-17.0334	9.78282		-15.3579	2.04736		-15.7471	32.7054		-15.4733	0.12989		-19.4279	0.02519
-18.3265	16.1658		-17.0232	10.6244		-15.3477	1.81125		-15.7368	31.6902		-15.463	0.1095		-19.4176	0.02319
-18.3163	17.2342		-17.0129	11.509		-15.3374	1.59835		-15.7266	30.6275		-15.4527	0.092		-19.4074	0.0213
-18.306	18.3277		-17.0027	12.4354		-15.3272	1.40693		-15.7163	29.5243		-15.4425	0.07709		-19.3971	0.01953
-18.2957	19.4424		-16.9924	13.4021		-15.3169	1.23532		-15.7061	28.3877		-15.4322	0.06451		-19.3868	0.01787
-18.2855	20.5738		-16.9821	14.4072		-15.3066	1.08192		-15.6958	27.2245		-15.422	0.05386		-19.3766	0.01631
-18.2752	21.7172		-16.9719	15.4481		-15.2964	0.94518		-15.6855	26.0418		-15.4117	0.04485		-19.3663	0.01486
-18.265	22.8675		-16.9616	16.522		-15.2861	0.82365		-15.6753	24.8464		-15.4015	0.03716		-19.3561	0.01351
-18.2547	24.0192		-16.9514	17.6256		-15.2759	0.71595		-15.665	23.6447		-15.3912	0.0308		-19.3458	0.01225
-18.2445	25.1666		-16.9411	18.7549		-15.2656	0.62076		-15.6548	22.4432		-15.3809	0.02536		-19.3356	0.01109
-18.2342	26.3036		-16.9308	19.9056		-15.2554	0.53688		-15.6445	21.2477		-15.3707	0.02092		-19.3253	0.01001
-18.2239	27.4242		-16.9206	21.0731		-15.2451	0.46316		-15.6342	20.0642		-15.3604	0.01711		-19.315	0.00902
-18.2137	28.5218		-16.9103	22.2523		-15.2348	0.39857		-15.624	18.8978		-15.3502	0.01404		-19.3048	0.00811
-18.2034	29.5903		-16.9001	23.4374		-15.2246	0.34212		-15.6137	17.7533		-15.3399	0.0115		-19.2945	0.00728
-18.1932	30.623		-16.8898	24.6229		-15.2143	0.29294		-15.6035	16.6352		-15.3297	0.00939		-19.2843	0.00652
-18.1829	31.6136		-16.8795	25.8024		-15.2041	0.25019		-15.5932	15.5472		-15.3194	0.00755		-19.274	0.00582
-18.1727	32.5558		-16.8693	26.9694		-15.1938	0.21316		-15.583	14.4929		-15.3091	0.00605		-19.2637	0.00519
-18.1624	33.4433		-16.859	28.1174		-15.1836	0.18115		-15.5727	13.4752		-15.2989	0.0049		-19.2535	0.00461
-18.1521	34.2704		-16.8488	29.2395		-15.1733	0.15357		-15.5624	12.4968		-15.2886	0.00387		-19.2432	0.00409
-18.1419	35.0315		-16.8385	30.3289		-15.163	0.12987		-15.5522	11.5596		-15.2783	0.00304		-19.233	0.00362
-18.1316	35.7211		-16.8283	31.3786		-15.1528	0.10955		-15.5419	10.6651		-15.2681	0.00245		-19.2227	0.0032
-18.1214	36.3347		-16.818	32.3821		-15.1425	0.09219		-15.5317	9.81436		-15.2578	0.00197		-19.2124	0.00282
-18.1111	36.8728		-16.8077	33.3325		-15.1323	0.0774		-15.5214	9.00823		-15.2476	0.00148		-19.2022	0.00248
-18.1009	37.337		-16.7975	34.2234		-15.122	0.06482		-15.5111	8.24698		-15.2373	0.0011		-19.1919	0.00217
-18.0906	37.729		-16.7872	35.0485		-15.1117	0.05416		-15.5009	7.5306		-15.2271	0.000783037		-19.1817	0.0019
-18.0803	38.0459		-16.777	35.8023		-15.1015	0.04515		-15.4906	6.8587		-15.2168	0.000624808		-19.1714	0.00166
-18.0701	38.2751		-16.7667	36.4791		-15.0912	0.03756		-15.4804	6.23064		-15.2065	0.000497247		-19.1611	0.00144
-18.0598	38.4096		-16.7564	37.0741		-15.081	0.03117		-15.4701	5.64549		-15.1963	0.000302458		-19.1509	0.00125
-18.0496	38.4485		-16.7462	37.5881		-15.0707	0.02582		-15.4598	5.10209		-15.186	0.000147475		-19.1406	0.00109
-18.0393	38.3914		-16.7359	38.0227		-15.0604	0.02135		-15.4496	4.59911		-15.1758	0.000116844		-19.1304	0.00093955
-18.0291	38.2388		-16.7257	38.3691		-15.0502	0.01762		-15.4393	4.13501		-15.1655	5.17692e-09		-19.1201	0.000810405
-18.0188	37.9917		-16.7154	38.62		-15.0399	0.01452		-15.4291	3.70816		-14.3346	0.000103664		-19.1099	0.00069734
-18.0085	37.6573		-16.7051	38.7786		-15.0297	0.01194		-15.4188	3.31679		-14.3243	0.000107694		-19.0996	0.000598611
-17.9983	37.2484		-16.6949	38.8489		-15.0194	0.00982		-15.4085	2.95907		-14.3141	0.00011171		-19.0893	0.000512622
-17.988	36.773		-16.6846	38.8359		-15.0091	0.00806		-15.3983	2.63312		-14.3038	0.000115698		-19.0791	0.000437927
-17.9778	36.2244		-16.6744	38.7398		-14.9989	0.00653		-15.388	2.33703		-14.2935	0.000119719		-19.0688	0.00037321
-17.9675	35.596		-16.6641	38.5563		-14.9886	0.00527		-15.3778	2.06888		-14.2833	0.000123757		-19.0586	0.000317284
-17.9572	34.8923		-16.6538	38.2819		-14.9784	0.00434		-15.3675	1.82677		-14.273	0.000127725		-19.0483	0.000269083
-17.947	34.1182		-16.6436	37.9191		-14.9681	0.00349		-15.3573	1.60883		-14.2628	0.000131607		-19.038	0.000227647
-17.9367	33.279		-16.6333	37.476		-14.9579	0.00279		-15.347	1.41324		-14.2525	0.000135386		-19.0278	0.000190854
-17.9265	32.3804		-16.6231	36.9512		-14.9476	0.00232		-15.3367	1.23822		-14.2423	0.000139045		-19.0175	0.000160742
-17.9162	31.4283		-16.6128	36.3438		-14.9373	0.00185		-15.3265	1.08208		-14.232	0.000142568		-19.0073	0.000135045
-17.906	30.429		-16.6026	35.6588		-14.9271	0.00156		-15.3162	0.94318		-14.2217	0.000145939		-18.997	0.000113174
-17.8957	29.3887		-16.5923	34.9017		-14.9168	0.00114		-15.306	0.81999		-14.2115	0.000149141		-18.9868	9.46085e-05
-17.8855	28.3139		-16.582	34.0786		-14.9066	0.000989627		-15.2957	0.71106		-14.2012	0.000152156		-17.6326	0.000105776
-17.8752	27.211		-16.5718	33.1959		-14.8963	0.000868306		-15.2855	0.615		-14.191	0.00015497		-17.6223	0.000235335
-17.8649	26.0865		-16.5615	32.2605		-14.886	0.000583943		-15.2752	0.53054		-14.1807	0.000157566		-17.6121	0.000396677
-17.8547	24.9466		-16.5513	31.2796		-14.8758	0.000543352		-15.2649	0.45651		-14.1705	0.000159929		-17.6018	0.000480722
-17.8444	23.7976		-16.541	30.2606		-14.8655	0.000509544		-15.2547	0.39179		-14.1602	0.000162046		-17.5916	0.00069965
-17.8342	22.6453		-16.5308	29.2112		-14.8553	0.00038812		-15.2444	0.33537		-14.1499	0.000163903		-17.5813	0.000854429
-17.8239	21.4955		-16.5205	28.139		-14.845	0.00038368		-15.2342	0.28634		-14.1397	0.000165487		-17.571	0.00128
-17.8137	20.3536		-16.5102	27.0519		-14.8347	0.000378579		-15.2239	0.24385		-14.1294	0.000166788		-17.5608	0.00169
-17.8034	19.2246		-16.5	25.9576		-14.8245	0.000372878		-15.2136	0.20713		-14.1191	0.000167796		-17.5505	0.00219
-17.7931	18.1133		-16.4897	24.8638		-14.8142	0.000366646		-15.2034	0.17548		-14.1089	0.000168504		-17.5403	0.00282
-17.7829	17.0238		-16.4794	23.7779		-14.804	0.000359953		-15.1931	0.14828		-14.0986	0.000168904		-17.53	0.00358
-17.7726	15.9603		-16.4692	22.7074		-14.7937	0.000352874		-15.1829	0.12498		-14.0884	0.000168993		-17.5197	0.00452
-17.7624	14.9261		-16.4589	21.6592		-14.7835	0.000345485		-15.1726	0.10506		-14.0781	0.000168767		-17.5095	0.00556
-17.7521	13.9242		-16.4487	20.6402		-14.7732	0.000337862		-15.1623	0.0881		-14.0679	0.000168226		-17.4992	0.00683
-17.7419	12.9573		-16.4384	19.6569		-14.7629	0.000330083		-15.1521	0.07368		-14.0576	0.000167371		-17.489	0.00836
-17.7316	12.0276		-16.4282	18.7154		-14.7527	0.000322223		-15.1418	0.06146		-14.0473	0.000166205		-17.4787	0.01023
-17.7213	11.1369		-16.4179	17.8215		-14.7424	0.000314355		-15.1316	0.05113		-14.0371	0.000164913		-17.4684	0.01249
-17.7111	10.2864		-16.4076	16.9804		-14.7322	0.00030655		-15.1213	0.04243		-14.0268	0.000163499		-17.4582	0.01521
-17.7008	9.47731		-16.3974	16.1972		-14.7219	0.000298875		-15.1111	0.03512		-14.0166	0.000161792		-17.4479	0.0185
-17.6906	8.71008		-16.3871	15.4763		-14.7116	0.000291392		-15.1008	0.029		-14.0063	0.000159799		-17.4377	0.02245
-17.6803	7.98502		-16.3769	14.8217		-14.7014	0.000284158		-15.0905	0.02388		-13.9961	0.000157531		-17.4274	0.02718
-17.6701	7.30206		-16.3666	14.2372		-14.6911	0.000277225		-15.0803	0.01961		-13.9858	0.000154999		-17.4171	0.03284
-17.6598	6.66087		-16.3563	13.7257		-14.6809	0.000270638		-15.07	0.01607		-13.9755	0.000152216		-17.4069	0.03959
-17.6496	6.06081		-16.3461	13.29		-14.6706	0.000264433		-15.0598	0.01313		-13.9653	0.000149199		-17.3966	0.04762
-17.6393	5.50104		-16.3358	12.9324		-14.6603	0.000258643		-15.0495	0.0107		-13.955	0.000145962		-17.3864	0.05715
-17.629	4.9805		-16.3256	12.6547		-14.6501	0.000253291		-15.0392	0.0087		-13.9448	0.000142525		-17.3761	0.06842
-17.6188	4.49794		-16.3153	12.4583		-14.6398	0.000248393		-15.029	0.00705		-13.9345	0.000138905		-17.3658	0.08172
-17.6085	4.05197		-16.3051	12.344		-14.6296	0.000243968		-15.0187	0.0057		-13.9242	0.000135121		-17.3556	0.09737
-17.5983	3.64108		-16.2948	12.3123		-14.6193	0.000239999		-15.0085	0.0046		-13.914	0.000131195		-17.3453	0.11575
-17.588	3.26366		-16.2845	12.3633		-14.609	0.00023649		-14.9982	0.0037		-13.9037	0.000127146		-17.3351	0.13726
-17.5778	2.91804		-16.2743	12.4964		-14.5988	0.000233427		-14.9879	0.00288		-13.8935	0.000122995		-17.3248	0.16237
-17.5675	2.60247		-16.264	12.711		-14.5885	0.000230792		-14.9777	0.00221		-13.8832	0.000118763		-17.3146	0.1916
-17.5572	2.31521		-16.2538	13.0056		-14.5783	0.000228561		-14.9674	0.00168		-13.8729	0.00011447		-17.3043	0.22553
-17.547	2.05448		-16.2435	13.3788		-14.568	0.000226703		-14.9572	0.00124		-13.8627	0.000110136		-17.294	0.26482
-17.5367	1.81854		-16.2332	13.8282		-14.5578	0.000225184		-14.9469	0.000897651		-13.8524	0.000105781		-17.2838	0.31019
-17.5265	1.60564		-16.223	14.3514		-14.5475	0.000223964		-14.9367	0.000620539		-13.8422	0.000101424		-17.2735	0.36241
-17.5162	1.4141		-16.2127	14.9454		-14.5372	0.000223002		-14.9264	0.000306602		-13.8319	9.70826e-05		-17.2633	0.42237
-17.5059	1.24228		-16.2025	15.6069		-14.527	0.000222254		-14.9161	0.000150382		-13.4113	0.00011542		-17.253	0.49102
-17.4957	1.08859		-16.1922	16.3319		-14.5167	0.000221671		-14.9059	0.000119469		-13.4011	0.000134785		-17.2428	0.56938
-17.4854	0.9515		-16.1819	17.1164		-14.5065	0.000221208		-14.8956	1.70949e-06		-13.3908	0.000157421		-17.2325	0.65858
-17.4752	0.82959		-16.1717	17.9555		-14.4962	0.000220816		-13.4081	0.000106793		-13.3805	0.000183779		-17.2222	0.75984
-17.4649	0.72147		-16.1614	18.8445		-14.486	0.000220446		-13.3979	0.00012588		-13.3703	0.00021436		-17.212	0.87445
-17.4547	0.62597		-16.1512	19.7778		-14.4757	0.000220054		-13.3876	0.00014817		-13.36	0.00024972		-17.2017	1.00379
-17.4444	0.54169		-16.1409	20.7498		-14.4654	0.000219595		-13.3773	0.000174109		-13.3498	0.000290473		-17.1914	1.14935
-17.4341	0.4677		-16.1306	21.7543		-14.4552	0.000219026		-13.3671	0.000204192		-13.3395	0.000337291		-17.1812	1.31267
-17.4239	0.40289		-16.1204	22.7849		-14.4449	0.000218308		-13.3568	0.000238967		-13.3293	0.000390911		-17.1709	1.49539
-17.4136	0.34617		-16.1101	23.8351		-14.4347	0.000217406		-13.3466	0.000279041		-13.319	0.000452135		-17.1607	1.69921
-17.4034	0.297		-16.0999	24.8978		-14.4244	0.000216289		-13.3363	0.000325079		-13.3087	0.000521832		-17.1504	1.9259
-17.3931	0.25417		-16.0896	25.9661		-14.4141	0.000214931		-13.326	0.000377808		-13.2985	0.000600942		-17.1402	2.17727
-17.3829	0.21723		-16.0794	27.0327		-14.4039	0.000213307		-13.3158	0.000438021		-13.2882	0.000690473		-17.1299	2.45517
-17.3726	0.18535		-16.0691	28.0901		-14.3936	0.000211663		-13.3055	0.000506575		-13.278	0.000791503		-17.1196	2.76149
-17.3623	0.15812		-16.0588	29.131		-14.3834	0.000209984		-13.2953	0.000584396		-13.2677	0.000905178		-17.1094	3.09811
-17.3521	0.13496		-16.0486	30.1479		-14.3731	0.000208		-13.285	0.000672478		-13.2575	0.00103		-17.0991	3.46688
-17.3418	0.11527		-16.0383	31.1336		-14.3628	0.000205705		-13.2747	0.000771879		-13.2472	0.00118		-17.0889	3.86966
-17.3316	0.09898		-16.0281	32.0809		-14.3526	0.000203099		-13.2645	0.000883726		-13.2369	0.00133		-17.0786	4.3082
-17.3213	0.08533		-16.0178	32.9826		-14.3423	0.000200189		-13.2542	0.00101		-13.2267	0.00151		-17.0683	4.78419
-17.3111	0.07422		-16.0075	33.8321		-14.3321	0.000196985		-13.244	0.00115		-13.2164	0.00171		-17.0581	5.29921
-17.3008	0.06539		-15.9973	34.6229		-14.3218	0.000193504		-13.2337	0.00131		-13.2061	0.00192		-17.0478	5.85467
-17.2905	0.05865		-15.987	35.3488		-14.3116	0.000189766		-13.2235	0.00148		-13.1959	0.00216		-17.0376	6.45183
-17.2803	0.05383		-15.9768	36.0044		-14.3013	0.000185797		-13.2132	0.00167		-13.1856	0.00243		-17.0273	7.09173
-17.27	0.05084		-15.9665	36.5895		-14.291	0.000181626		-13.2029	0.00189		-13.1754	0.00272		-17.0171	7.77518
-17.2598	0.04959		-15.9562	37.1047		-14.2808	0.000177286		-13.1927	0.00212		-13.1651	0.00303		-17.0068	8.50271
-17.2495	0.05005		-15.946	37.5407		-14.2705	0.000172814		-13.1824	0.00238		-13.1549	0.00337		-16.9965	9.27455
-17.2393	0.05225		-15.9357	37.894		-14.2603	0.000168251		-13.1722	0.00266		-13.1446	0.00375		-16.9863	10.0906
-17.229	0.05624		-15.9255	38.1617		-14.25	0.000163637		-13.1619	0.00297		-13.1343	0.00415		-16.976	10.9504
-17.2188	0.0621		-15.9152	38.3416		-14.2397	0.000159018		-13.1517	0.00331		-13.1241	0.00458		-16.9658	11.853
-17.2085	0.06999		-15.9049	38.4321		-14.2295	0.000154439		-13.1414	0.00367		-13.1138	0.00505		-16.9555	12.7973
-17.1982	0.08009		-15.8947	38.4323		-14.2192	0.000149946		-13.1311	0.00407		-13.1036	0.00555		-16.9452	13.7814
-17.188	0.09252		-15.8844	38.3472		-14.209	0.000145586		-13.1209	0.00449		-13.0933	0.00609		-16.935	14.8033
-17.1777	0.1077		-15.8742	38.1773		-14.1987	0.000141424		-13.1106	0.00495		-13.0831	0.00666		-16.9247	15.8603
-17.1675	0.12585		-15.8639	37.9187		-14.1884	0.000137477		-13.1004	0.00544		-13.0728	0.00727		-16.9145	16.9493
-17.1572	0.14755		-15.8537	37.573		-14.1782	0.000133805		-13.0901	0.00597		-13.0625	0.00791		-16.9042	18.0668
-17.147	0.17324		-15.8434	37.1481		-14.1679	0.000130452		-13.0798	0.00653		-13.0523	0.00859		-16.894	19.2087
-17.1367	0.2033		-15.8331	36.6417		-14.1577	0.000127462		-13.0696	0.00712		-13.042	0.0093		-16.8837	20.3705
-17.1264	0.2383		-15.8229	36.0522		-14.1474	0.000124875		-13.0593	0.00775		-13.0318	0.01005		-16.8734	21.5474
-17.1162	0.2789		-15.8126	35.3891		-14.1372	0.000122729		-13.0491	0.00841		-13.0215	0.01083		-16.8632	22.734
-17.1059	0.32579		-15.8024	34.6572		-14.1269	0.000121061		-13.0388	0.0091		-13.0112	0.01164		-16.8529	23.9247
-17.0957	0.37977		-15.7921	33.8562		-14.1166	0.000119902		-13.0285	0.00983		-13.001	0.01248		-16.8426	25.1132
-17.0854	0.44161		-15.7818	32.9916		-14.1064	0.000119282		-13.0183	0.01059		-12.9907	0.01335		-16.8324	26.2935
-17.0752	0.51229		-15.7716	32.0693		-14.0961	0.000119225		-13.008	0.01138		-12.9805	0.01424		-16.8221	27.4589
-17.0649	0.59294		-15.7613	31.0953		-14.0859	0.000119753		-12.9978	0.01219		-12.9702	0.01516		-16.8119	28.6024
-17.0546	0.68486		-15.7511	30.0761		-14.0756	0.000120883		-12.9875	0.01303		-12.9599	0.01609		-16.8016	29.7174
-17.0444	0.78902		-15.7408	29.0181		-14.0653	0.000122627		-12.9772	0.0139		-12.9497	0.01704		-16.7914	30.7973
-17.0341	0.90673		-15.7305	27.9279		-14.0551	0.000124992		-12.967	0.01478		-12.9394	0.01799		-16.7811	31.8345
-17.0239	1.03935		-15.7203	26.8117		-14.0448	0.000127983		-12.9567	0.01569		-12.9292	0.01895		-16.7708	32.8225
-17.0136	1.18834		-15.71	25.6762		-14.0346	0.000131597		-12.9465	0.0166		-12.9189	0.01992		-16.7606	33.7548
-17.0034	1.35526		-15.6998	24.5278		-14.0243	0.000135828		-12.9362	0.01753		-12.9087	0.02088		-16.7503	34.6249
-16.9931	1.5417		-15.6895	23.3725		-14.014	0.000140665		-12.926	0.01846		-12.8984	0.02183		-16.7401	35.4267
-16.9828	1.74934		-15.6792	22.2162		-14.0038	0.000146091		-12.9157	0.01939		-12.8881	0.02277		-16.7298	36.1545
-16.9726	1.97993		-15.669	21.0646		-13.9935	0.000152077		-12.9054	0.02032		-12.8779	0.02368		-16.7196	36.8031
-16.9623	2.23524		-15.6587	19.923		-13.9833	0.000158617		-12.8952	0.02124		-12.8676	0.02457		-16.7093	37.3677
-16.9521	2.51708		-15.6485	18.7965		-13.973	0.000165671		-12.8849	0.02215		-12.8574	0.02544		-16.699	37.8494
-16.9418	2.82728		-15.6382	17.6895		-13.9627	0.000173204		-12.8747	0.02304		-12.8471	0.02626		-16.6888	38.2499
-16.9316	3.16767		-15.628	16.6062		-13.9525	0.000181178		-12.8644	0.0239		-12.8369	0.02704		-16.6785	38.561
-16.9213	3.54007		-15.6177	15.5506		-13.9422	0.000189551		-12.8542	0.02474		-12.8266	0.02778		-16.6683	38.7805
-16.911	3.94623		-15.6074	14.5258		-13.932	0.000198279		-12.8439	0.02555		-12.8163	0.02846		-16.658	38.9068
-16.9008	4.38787		-15.5972	13.5347		-13.9217	0.000207314		-12.8336	0.02631		-12.8061	0.02909		-16.6477	38.9445
-16.8905	4.8666		-15.5869	12.5799		-13.9115	0.000216607		-12.8234	0.02704		-12.7958	0.02966		-16.6375	38.8985
-16.8803	5.38391		-15.5767	11.6633		-13.9012	0.000226105		-12.8131	0.02771		-12.7856	0.03017		-16.6272	38.7644
-16.87	5.94116		-15.5664	10.7866		-13.8909	0.000235755		-12.8028	0.02833		-12.7753	0.03061		-16.617	38.5434
-16.8598	6.53951		-15.5562	9.95096		-13.8807	0.000245505		-12.7926	0.0289		-12.765	0.03098		-16.6067	38.2377
-16.8495	7.17993		-15.5459	9.1572		-13.8704	0.000255299		-12.7823	0.02942		-12.7548	0.03128		-16.5964	37.8498
-16.8392	7.86316		-15.5356	8.40578		-13.8602	0.000265087		-12.7721	0.02987		-12.7445	0.03149		-16.5862	37.3781
-16.829	8.58964		-15.5254	7.69681		-13.8499	0.000274816		-12.7618	0.03026		-12.7343	0.03163		-16.5759	36.8214
-16.8187	9.35954		-15.5151	7.0301		-13.8397	0.000284436		-12.7516	0.03059		-12.724	0.03169		-16.5657	36.1844
-16.8085	10.1727		-15.5048	6.40516		-13.8294	0.000293902		-12.7413	0.03085		-12.7137	0.03168		-16.5554	35.4725
-16.7982	11.0286		-15.4946	5.82125		-13.8191	0.000303169		-12.731	0.03104		-12.7035	0.03159		-16.5451	34.6915
-16.788	11.9263		-15.4843	5.27742		-13.8089	0.000312199		-12.7208	0.03118		-12.6932	0.03144		-16.5349	33.8479
-16.7777	12.8645		-15.4741	4.7725		-13.7986	0.000320957		-12.7105	0.03128		-12.683	0.03125		-16.5246	32.9486
-16.7675	13.8415		-15.4638	4.30517		-13.7883	0.000329447		-12.7003	0.0313		-12.6727	0.03098		-16.5144	32.0006
-16.7572	14.8552		-15.4536	3.87396		-13.7781	0.000337587		-12.69	0.03126		-12.6625	0.03063		-16.5041	31.0116
-16.7469	15.9028		-15.4433	3.4773		-13.7678	0.000345384		-12.6798	0.03114		-12.6522	0.03021		-16.4938	29.9893
-16.7367	16.9814		-15.433	3.11351		-13.7576	0.000352829		-12.6695	0.03095		-12.6419	0.02971		-16.4836	28.9416
-16.7264	18.0874		-15.4228	2.78089		-13.7473	0.000359916		-12.6592	0.03071		-12.6317	0.02917		-16.4733	27.8764
-16.7162	19.2168		-15.4125	2.47767		-13.7371	0.000366648		-12.649	0.0304		-12.6214	0.02855		-16.4631	26.8019
-16.7059	20.3652		-15.4023	2.20207		-13.7268	0.000373033		-12.6387	0.03003		-12.6112	0.02788		-16.4528	25.7259
-16.6957	21.5279		-15.392	1.95232		-13.7165	0.000379085		-12.6285	0.02961		-12.6009	0.02715		-16.4426	24.6564
-16.6854	22.6995		-15.3817	1.72665		-13.7063	0.000385254		-12.6182	0.02914		-12.5907	0.02637		-16.4323	23.601
-16.6751	23.8746		-15.3715	1.52333		-13.696	0.000391563		-12.6079	0.02863		-12.5804	0.02556		-16.422	22.5672
-16.6649	25.0472		-15.3612	1.34068		-13.6858	0.000397613		-12.5977	0.02809		-12.5701	0.02471		-16.4118	21.5622
-16.6546	26.2112		-15.351	1.17708		-13.6755	0.000403435		-12.5874	0.02754		-12.5599	0.02383		-16.4015	20.5929
-16.6444	27.3601		-15.3407	1.03096		-13.6653	0.000409065		-12.5772	0.02697		-12.5496	0.02292		-16.3913	19.6659
-16.6341	28.4874		-15.3305	0.90081		-13.655	0.000414543		-12.5669	0.02639		-12.5394	0.022		-16.381	18.7874
-16.6239	29.5864		-15.3202	0.78523		-13.6447	0.000419912		-12.5566	0.02582		-12.5291	0.02109		-16.3708	17.963
-16.6136	30.6504		-15.3099	0.68287		-13.6345	0.000425219		-12.5464	0.02526		-12.5188	0.02015		-16.3605	17.1981
-16.6033	31.6726		-15.2997	0.59248		-13.6242	0.000430509		-12.5361	0.02473		-12.5086	0.01923		-16.3502	16.4975
-16.5931	32.6465		-15.2894	0.51288		-13.614	0.000435832		-12.5259	0.02423		-12.4983	0.0183		-16.34	15.8656
-16.5828	33.5655		-15.2791	0.44297		-13.6037	0.000441233		-12.5156	0.02377		-12.4881	0.0174		-16.3297	15.3063
-16.5726	34.4234		-15.2689	0.38175		-13.5934	0.000446759		-12.5053	0.02338		-12.4778	0.01652		-16.3194	14.823
-16.5623	35.2143		-15.2586	0.32828		-13.5832	0.000453042		-12.4951	0.02307		-12.4675	0.01566		-16.3092	14.4185
-16.5521	35.9327		-15.2484	0.28171		-13.5729	0.0004591		-12.4848	0.02284		-12.4573	0.01484		-16.2989	14.0953
-16.5418	36.5733		-15.2381	0.24125		-13.5627	0.000465444		-12.4746	0.02273		-12.447	0.01406		-16.2887	13.8552
-16.5315	37.1367		-15.2279	0.20621		-13.5524	0.000472113		-12.4643	0.02274		-12.4368	0.01333		-16.2784	13.6995
-16.5213	37.6189		-15.2176	0.17593		-13.5421	0.000479315		-12.4541	0.02289		-12.4265	0.01266		-16.2682	13.6291
-16.511	38.0161		-15.2073	0.14985		-13.5319	0.000486791		-12.4438	0.0232		-12.4163	0.01204		-16.2579	13.6443
-16.5008	38.3306		-15.1971	0.12743		-13.5216	0.000494857		-12.4335	0.0237		-12.406	0.0115		-16.2476	13.745
-16.4905	38.555		-15.1868	0.10821		-13.5114	0.000503283		-12.4233	0.0244		-12.3957	0.01103		-16.2374	13.9304
-16.4803	38.6927		-15.1766	0.09178		-13.5011	0.000512216		-12.413	0.02534		-12.3855	0.01065		-16.2271	14.1993
-16.47	38.7426		-15.1663	0.07775		-13.4909	0.000521685		-12.4028	0.02652		-12.3752	0.01036		-16.2169	14.55
-16.4597	38.6991		-15.1561	0.06582		-13.4806	0.000531719		-12.3925	0.02798		-12.365	0.01017		-16.2066	14.9804
-16.4495	38.5626		-15.1458	0.05568		-13.4703	0.000542342		-12.3823	0.02974		-12.3547	0.0101		-16.1963	15.4877
-16.4392	38.3342		-15.1355	0.04709		-13.4601	0.000553599		-12.372	0.03184		-12.3445	0.01015		-16.1861	16.0687
-16.429	38.0207		-15.1253	0.03983		-13.4498	0.00056552		-12.3617	0.03429		-12.3342	0.01033		-16.1758	16.7198
-16.4187	37.6193		-15.115	0.03369		-13.4396	0.00057815		-12.3515	0.03713		-12.3239	0.01067		-16.1656	17.4368
-16.4084	37.1382		-15.1047	0.02852		-13.4293	0.000591593		-12.3412	0.04039		-12.3137	0.01117		-16.1553	18.2152
-16.3982	36.5809		-15.0945	0.02417		-13.419	0.00060583		-12.3309	0.04409		-12.3034	0.01185		-16.1451	19.0499
-16.3879	35.9413		-15.0842	0.02052		-13.4088	0.00062098		-12.3207	0.04828		-12.2932	0.01273		-16.1348	19.9354
-16.3777	35.2238		-15.074	0.01745		-13.3985	0.000637147		-12.3104	0.05298		-12.2829	0.01382		-16.1245	20.866
-16.3674	34.4337		-15.0637	0.01487		-13.3883	0.000654451		-12.3002	0.05823		-12.2726	0.01515		-16.1143	21.8352
-16.3572	33.5765		-15.0535	0.01271		-13.378	0.000673043		-12.2899	0.06405		-12.2624	0.01674		-16.104	22.8366
-16.3469	32.6581		-15.0432	0.0108		-13.3677	0.0006931		-12.2797	0.07047		-12.2521	0.01862		-16.0938	23.8633
-16.3366	31.6848		-15.0329	0.0092		-13.3575	0.000714835		-12.2694	0.07754		-12.2419	0.0208		-16.0835	24.908
-16.3264	30.6629		-15.0227	0.00796		-13.3472	0.000738496		-12.2591	0.08527		-12.2316	0.02333		-16.0732	25.9635
-16.3161	29.5993		-15.0124	0.00681		-13.337	0.000764375		-12.2489	0.0937		-12.2213	0.02622		-16.063	27.0221
-16.3059	28.5005		-15.0022	0.00594		-13.3267	0.000792808		-12.2386	0.10285		-12.2111	0.02952		-16.0527	28.0761
-16.2956	27.3733		-14.9919	0.00511		-13.3164	0.000824183		-12.2284	0.11275		-12.2008	0.03324		-16.0425	29.1178
-16.2854	26.2244		-14.9816	0.0045		-13.3062	0.000858939		-12.2181	0.12342		-12.1906	0.03745		-16.0322	30.1394
-16.2751	25.0603		-14.9714	0.00389		-13.2959	0.000897574		-12.2079	0.13488		-12.1803	0.04216		-16.022	31.1331
-16.2649	23.8875		-14.9611	0.00336		-13.2857	0.000940649		-12.1976	0.14713		-12.1701	0.04742		-16.0117	32.0915
-16.2546	22.7122		-14.9509	0.00292		-13.2754	0.000989508		-12.1873	0.16021		-12.1598	0.05326		-16.0014	33.0069
-16.2443	21.5402		-14.9406	0.00263		-13.2652	0.00104		-12.1771	0.1741		-12.1495	0.05974		-15.9912	33.8723
-16.2341	20.3772		-14.9304	0.00227		-13.2549	0.00111		-12.1668	0.18883		-12.1393	0.06688		-15.9809	34.6809
-16.2238	19.2283		-14.9201	0.00197		-13.2446	0.00118		-12.1566	0.20438		-12.129	0.07474		-15.9706	35.4261
-16.2136	18.0984		-14.9098	0.0018		-13.2344	0.00125		-12.1463	0.22075		-12.1188	0.08335		-15.9604	36.1019
-16.2033	16.9918		-14.8996	0.00164		-13.2241	0.00134		-12.136	0.23793		-12.1085	0.09276		-15.9501	36.7028
-16.1931	15.9127		-14.8893	0.0014		-13.2139	0.00144		-12.1258	0.2559		-12.0983	0.103		-15.9399	37.2291
-16.1828	14.8645		-14.879	0.00129		-13.2036	0.00154		-12.1155	0.27465		-12.088	0.11412		-15.9296	37.6814
-16.1725	13.8502		-14.8688	0.00118		-13.1934	0.00167		-12.1053	0.29413		-12.0777	0.12615		-15.9194	38.0507
-16.1623	12.8726		-14.8585	0.00108		-13.1831	0.0018		-12.095	0.31433		-12.0675	0.13913		-15.9091	38.3341
-16.152	11.9337		-14.8483	0.000980446		-13.1728	0.00195		-12.0847	0.3352		-12.0572	0.15308		-15.8988	38.534
-16.1418	11.0354		-14.838	0.000890667		-13.1626	0.00211		-12.0745	0.3567		-12.047	0.16804		-15.8886	38.6436
-16.1315	10.1789		-14.8278	0.000806983		-13.1523	0.0023		-12.0642	0.37878		-12.0367	0.18403		-15.8783	38.6565
-16.1213	9.36518		-14.8175	0.00072924		-13.142	0.0025		-12.054	0.40139		-12.0264	0.20106		-15.8681	38.5879
-16.111	8.5947		-14.8072	0.000657255		-13.1318	0.00273		-12.0437	0.42446		-12.0162	0.21915		-15.8578	38.4382
-16.1007	7.86767		-14.797	0.00059082		-13.1215	0.00297		-12.0335	0.44795		-12.0059	0.23831		-15.8476	38.1928
-16.0905	7.18392		-14.7867	0.000529704		-13.1113	0.00324		-12.0232	0.47177		-11.9957	0.25853		-15.8373	37.8586
-16.0802	6.54301		-14.7765	0.000473662		-13.101	0.00354		-12.0129	0.49586		-11.9854	0.2798		-15.827	37.4432
-16.07	5.94419		-14.7662	0.000422436		-13.0908	0.00386		-12.0027	0.52016		-11.9751	0.30212		-15.8168	36.9443
-16.0597	5.38652		-14.756	0.000375761		-13.0805	0.00421		-11.9924	0.54458		-11.9649	0.32545		-15.8065	36.3655
-16.0495	4.86881		-14.7457	0.000333364		-13.0702	0.00459		-11.9822	0.56906		-11.9546	0.34977		-15.7963	35.7111
-16.0392	4.38972		-14.7354	0.000294974		-13.06	0.005		-11.9719	0.59351		-11.9444	0.37504		-15.786	34.9805
-16.0289	3.94775		-14.7252	0.000260319		-13.0497	0.00544		-11.9616	0.61786		-11.9341	0.4012		-15.7757	34.1787
-16.0187	3.54129		-14.7149	0.000229132		-13.0395	0.00592		-11.9514	0.64204		-11.9238	0.42822		-15.7655	33.3114
-16.0084	3.16863		-14.7047	0.000201151		-13.0292	0.00643		-11.9411	0.66597		-11.9136	0.45601		-15.7552	32.3847
-15.9982	2.828		-14.6944	0.000176123		-13.019	0.00697		-11.9309	0.68957		-11.9033	0.48451		-15.745	31.4046
-15.9879	2.51759		-14.6841	0.000153804		-13.0087	0.00755		-11.9206	0.71278		-11.8931	0.51365		-15.7347	30.3776
-15.9777	2.23558		-14.6739	0.00013396		-12.9984	0.00816		-11.9103	0.73552		-11.8828	0.54332		-15.7244	29.3102
-15.9674	1.98012		-14.6636	0.00011637		-12.9882	0.00881		-11.9001	0.75774		-11.8726	0.57346		-15.7142	28.2093
-15.9572	1.7494		-14.6534	0.000100824		-12.9779	0.00949		-11.8898	0.77936		-11.8623	0.60394		-15.7039	27.0815
-15.9469	1.54165		-14.6431	8.71254e-05		-12.9677	0.01021		-11.8796	0.80034		-11.852	0.63469		-15.6937	25.9333
-15.9366	1.35512		-13.4838	0.00011114		-12.9574	0.01096		-11.8693	0.82061		-11.8418	0.66558		-15.6834	24.7714
-15.9264	1.18814		-13.4736	0.000131629		-12.9471	0.01174		-11.8591	0.84081		-11.8315	0.69652		-15.6731	23.6019
-15.9161	1.03909		-13.4633	0.000155493		-12.9369	0.01256		-11.8488	0.86088		-11.8213	0.7274		-15.6629	22.4312
-15.9059	0.90643		-13.4531	0.000183211		-12.9266	0.0134		-11.8385	0.8801		-11.811	0.7581		-15.6526	21.2649
-15.8956	0.7887		-13.4428	0.000215314		-12.9164	0.01427		-11.8283	0.89841		-11.8008	0.78853		-15.6424	20.1085
-15.8854	0.68451		-13.4325	0.000252391		-12.9061	0.01516		-11.818	0.91578		-11.7905	0.81857		-15.6321	18.967
-15.8751	0.59258		-13.4223	0.000295092		-12.8958	0.01607		-11.8078	0.93217		-11.7802	0.84813		-15.6219	17.8453
-15.8648	0.5117		-13.412	0.00034413		-12.8856	0.017		-11.7975	0.94754		-11.77	0.87711		-15.6116	16.7477
-15.8546	0.44073		-13.4018	0.000400286		-12.8753	0.01794		-11.7872	0.96188		-11.7597	0.90542		-15.6013	15.678
-15.8443	0.37863		-13.3915	0.000464408		-12.8651	0.0189		-11.777	0.97515		-11.7495	0.93298		-15.5911	14.6396
-15.8341	0.32446		-13.3812	0.000537418		-12.8548	0.01986		-11.7667	0.98735		-11.7392	0.95971		-15.5808	13.6356
-15.8238	0.27733		-13.371	0.000620308		-12.8445	0.02081		-11.7565	0.99846		-11.7289	0.98555		-15.5706	12.6685
-15.8135	0.23645		-13.3607	0.000714144		-12.8343	0.02177		-11.7462	1.00848		-11.7187	1.01044		-15.5603	11.7402
-15.8033	0.20108		-13.3505	0.000820064		-12.824	0.02271		-11.736	1.0174		-11.7084	1.03495		-15.55	10.8526
-15.793	0.17056		-13.3402	0.000939278		-12.8138	0.02364		-11.7257	1.02522		-11.6982	1.05902		-15.5398	10.0068
-15.7828	0.14431		-13.33	0.00107		-12.8035	0.02455		-11.7154	1.03196		-11.6879	1.08203		-15.5295	9.20364
-15.7725	0.12179		-13.3197	0.00122		-12.7933	0.02543		-11.7052	1.03762		-11.6776	1.10394		-15.5193	8.4436
-15.7623	0.10252		-13.3094	0.00139		-12.783	0.02629		-11.6949	1.04222		-11.6674	1.12476		-15.509	7.72681
-15.752	0.08607		-13.2992	0.00158		-12.7727	0.0271		-11.6847	1.04577		-11.6571	1.14446		-15.4987	7.05303
-15.7417	0.07209		-13.2889	0.00178		-12.7625	0.02787		-11.6744	1.0483		-11.6469	1.16308		-15.4885	6.42176
-15.7315	0.06022		-13.2787	0.00201		-12.7522	0.02859		-11.6641	1.04983		-11.6366	1.18061		-15.4782	5.83225
-15.7212	0.05017		-13.2684	0.00226		-12.742	0.02927		-11.6539	1.05039		-11.6264	1.19709		-15.468	5.2835
-15.711	0.0417		-13.2581	0.00254		-12.7317	0.02988		-11.6436	1.05		-11.6161	1.21256		-15.4577	4.7743
-15.7007	0.03457		-13.2479	0.00284		-12.7214	0.03043		-11.6334	1.04934		-11.6058	1.22768		-15.4474	4.30329
-15.6905	0.02858		-13.2376	0.00317		-12.7112	0.03092		-11.6231	1.04842		-11.5956	1.24248		-15.4372	3.86896
-15.6802	0.02357		-13.2274	0.00353		-12.7009	0.03134		-11.6128	1.04665		-11.5853	1.25639		-15.4269	3.46969
-15.67	0.01939		-13.2171	0.00392		-12.6907	0.03169		-11.6026	1.04407		-11.5751	1.26945		-15.4167	3.10377
-15.6597	0.01591		-13.2068	0.00434		-12.6804	0.03196		-11.5923	1.04069		-11.5648	1.28172		-15.4064	2.76944
-15.6494	0.01302		-13.1966	0.0048		-12.6701	0.03216		-11.5821	1.03657		-11.5546	1.29323		-15.3962	2.46488
-15.6392	0.01063		-13.1863	0.00529		-12.6599	0.0323		-11.5718	1.03174		-11.5443	1.30404		-15.3859	2.18828
-15.6289	0.00866		-13.1761	0.00582		-12.6496	0.03239		-11.5616	1.02624		-11.534	1.31418		-15.3756	1.93781
-15.6187	0.00703		-13.1658	0.00638		-12.6394	0.0324		-11.5513	1.02011		-11.5238	1.32371		-15.3654	1.71168
-15.6084	0.0056		-13.1555	0.00698		-12.6291	0.03233		-11.541	1.01339		-11.5135	1.33264		-15.3551	1.50812
-15.5982	0.00453		-13.1453	0.00761		-12.6189	0.03219		-11.5308	1.00614		-11.5033	1.34102		-15.3449	1.32542
-15.5879	0.00356		-13.135	0.00828		-12.6086	0.03198		-11.5205	0.9984		-11.493	1.34888		-15.3346	1.16191
-15.5776	0.00277		-13.1248	0.00899		-12.5983	0.0317		-11.5103	0.99022		-11.4827	1.35622		-15.3244	1.016
-15.5674	0.00222		-13.1145	0.00974		-12.5881	0.03137		-11.5	0.98165		-11.4725	1.36306		-15.3141	0.88618
-15.5571	0.0016		-13.1043	0.01052		-12.5778	0.03095		-11.4897	0.97295		-11.4622	1.3694		-15.3038	0.77099
-15.5469	0.00128		-13.094	0.01133		-12.5676	0.03047		-11.4795	0.96418		-11.452	1.37523		-15.2936	0.66909
-15.5366	0.000925792		-13.0837	0.01218		-12.5573	0.02992		-11.4692	0.95517		-11.4417	1.38055		-15.2833	0.57919
-15.5264	0.000737634		-13.0735	0.01306		-12.547	0.02933		-11.459	0.94599		-11.4314	1.38534		-15.273	0.50011
-15.5161	0.000493256		-13.0632	0.01396		-12.5368	0.02867		-11.4487	0.9369		-11.4212	1.38955		-15.2628	0.43074
-15.5058	0.000298042		-13.053	0.01489		-12.5265	0.02796		-11.4384	0.92795		-11.4109	1.39317		-15.2525	0.37006
-15.4956	0.00023615		-13.0427	0.01584		-12.5163	0.02721		-11.4282	0.91898		-11.4007	1.39615		-15.2423	0.31713
-15.4853	0		-13.0324	0.01681		-12.506	0.02642		-11.4179	0.91003		-11.3904	1.39845		-15.232	0.27109
-14.2545	0.000114244		-13.0222	0.0178		-12.4957	0.0256		-11.4077	0.90116		-11.3802	1.40035		-15.2218	0.23116
-14.2442	0.000133809		-13.0119	0.01879		-12.4855	0.02476		-11.3974	0.89241		-11.3699	1.40178		-15.2115	0.19662
-14.234	0.000156341		-13.0017	0.01979		-12.4752	0.02391		-11.3872	0.88383		-11.3596	1.40238		-15.2012	0.16682
-14.2237	0.000182222		-12.9914	0.0208		-12.465	0.02304		-11.3769	0.87546		-11.3494	1.40207		-15.191	0.1412
-14.2135	0.000211869		-12.9811	0.0218		-12.4547	0.02216		-11.3666	0.86734		-11.3391	1.40079		-15.1807	0.11921
-14.2032	0.00024574		-12.9709	0.02279		-12.4445	0.02129		-11.3564	0.85951		-11.3289	1.3985		-15.1705	0.10041
-14.1929	0.000284331		-12.9606	0.02377		-12.4342	0.02043		-11.3461	0.85201		-11.3186	1.39513		-15.1602	0.08437
-14.1827	0.000328182		-12.9504	0.02473		-12.4239	0.0196		-11.3359	0.84487		-11.3084	1.39098		-15.15	0.07073
-14.1724	0.000377875		-12.9401	0.02567		-12.4137	0.01878		-11.3256	0.83813		-11.2981	1.38598		-15.1397	0.05916
-14.1622	0.000434035		-12.9299	0.02657		-12.4034	0.01801		-11.3154	0.8318		-11.2878	1.37978		-15.1294	0.04937
-14.1519	0.00049733		-12.9196	0.02744		-12.3932	0.01728		-11.3051	0.82592		-11.2776	1.37234		-15.1192	0.04112
-14.1417	0.000568472		-12.9093	0.02827		-12.3829	0.0166		-11.2948	0.82071		-11.2673	1.36394		-15.1089	0.03418
-14.1314	0.000648214		-12.8991	0.02905		-12.3726	0.01598		-11.2846	0.81618		-11.2571	1.35456		-15.0986	0.02836
-14.1212	0.000737348		-12.8888	0.02979		-12.3624	0.01544		-11.2743	0.81213		-11.2468	1.3439		-15.0884	0.02349
-14.1109	0.000836705		-12.8786	0.03046		-12.3521	0.01498		-11.264	0.80855		-11.2365	1.33211		-15.0781	0.01944
-14.1006	0.00094715		-12.8683	0.03108		-12.3419	0.01462		-11.2538	0.80545		-11.2263	1.31921		-15.0679	0.01607
-14.0904	0.00107		-12.858	0.03163		-12.3316	0.01436		-11.2435	0.80281		-11.216	1.30506		-15.0576	0.01329
-14.0801	0.0012		-12.8478	0.03213		-12.3214	0.01422		-11.2333	0.80063		-11.2058	1.28966		-15.0474	0.01099
-14.0699	0.00135		-12.8375	0.03255		-12.3111	0.01422		-11.223	0.79907		-11.1955	1.27331		-15.0371	0.0091
-14.0596	0.00152		-12.8273	0.03291		-12.3008	0.01438		-11.2128	0.79811		-11.1852	1.25605		-15.0268	0.00755
-14.0494	0.0017		-12.817	0.03318		-12.2906	0.01469		-11.2025	0.79753		-11.175	1.23768		-15.0166	0.0062
-14.0391	0.00189		-12.8067	0.03338		-12.2803	0.0152		-11.1922	0.79728		-11.1647	1.21844		-15.0063	0.00511
-14.0288	0.00211		-12.7965	0.03354		-12.2701	0.01591		-11.182	0.79734		-11.1545	1.1984		-14.9961	0.00433
-14.0186	0.00234		-12.7862	0.03364		-12.2598	0.01685		-11.1717	0.79765		-11.1442	1.17744		-14.9858	0.0036
-14.0083	0.00259		-12.776	0.03367		-12.2495	0.01804		-11.1615	0.79818		-11.134	1.15563		-14.9756	0.00303
-13.9981	0.00286		-12.7657	0.03362		-12.2393	0.01951		-11.1512	0.79886		-11.1237	1.13306		-14.9653	0.00268
-13.9878	0.00316		-12.7554	0.0335		-12.229	0.02129		-11.141	0.79966		-11.1134	1.10979		-14.955	0.0024
-13.9776	0.00347		-12.7452	0.0333		-12.2188	0.0234		-11.1307	0.80051		-11.1032	1.08592		-14.9448	0.00192
-13.9673	0.00381		-12.7349	0.03302		-12.2085	0.02587		-11.1204	0.80137		-11.0929	1.06151		-14.9345	0.00183
-13.957	0.00417		-12.7247	0.03268		-12.1982	0.02875		-11.1102	0.80217		-11.0827	1.03665		-14.9243	0.00176
-13.9468	0.00455		-12.7144	0.03226		-12.188	0.03207		-11.0999	0.80287		-11.0724	1.01143		-14.914	0.00164
-13.9365	0.00495		-12.7042	0.03178		-12.1777	0.03586		-11.0897	0.80342		-11.0622	0.98601		-14.9037	0.00155
-13.9263	0.00538		-12.6939	0.03123		-12.1675	0.04016		-11.0794	0.80375		-11.0519	0.96048		-14.8935	0.00159
-13.916	0.00583		-12.6836	0.03063		-12.1572	0.04503		-11.0691	0.80382		-11.0416	0.9348		-14.8832	0.00155
-13.9057	0.0063		-12.6734	0.02998		-12.147	0.05049		-11.0589	0.80359		-11.0314	0.90904		-14.873	0.00162
-13.8955	0.0068		-12.6631	0.02928		-12.1367	0.05661		-11.0486	0.803		-11.0211	0.88325		-14.8627	0.00169
-13.8852	0.00731		-12.6529	0.02854		-12.1264	0.06342		-11.0384	0.80203		-11.0108	0.8575		-14.8524	0.00176
-13.875	0.00785		-12.6426	0.02778		-12.1162	0.07096		-11.0281	0.80064		-11.0006	0.83184		-14.8422	0.00182
-13.8647	0.0084		-12.6323	0.02699		-12.1059	0.0793		-11.0178	0.79911		-10.9903	0.80632		-14.8319	0.00189
-13.8545	0.00898		-12.6221	0.02619		-12.0957	0.08846		-11.0076	0.79742		-10.9801	0.78097		-14.8217	0.00196
-13.8442	0.00956		-12.6118	0.02537		-12.0854	0.09851		-10.9973	0.79523		-10.9698	0.75596		-14.8114	0.00202
-13.834	0.01017		-12.6016	0.02455		-12.0751	0.10948		-10.9871	0.79251		-10.9596	0.73132		-14.8011	0.00208
-13.8237	0.01078		-12.5913	0.02373		-12.0649	0.12142		-10.9768	0.78926		-10.9493	0.70695		-14.7909	0.00213
-13.8134	0.0114		-12.581	0.02292		-12.0546	0.13436		-10.9665	0.78547		-10.939	0.68288		-14.7806	0.00219
-13.8032	0.01203		-12.5708	0.02214		-12.0444	0.14835		-10.9563	0.78114		-10.9288	0.65912		-14.7704	0.00224
-13.7929	0.01266		-12.5605	0.02139		-12.0341	0.16341		-10.946	0.77666		-10.9185	0.6357		-14.7601	0.00228
-13.7827	0.0133		-12.5503	0.02069		-12.0238	0.17957		-10.9358	0.77202		-10.9083	0.61262		-14.7499	0.00232
-13.7724	0.01393		-12.54	0.02003		-12.0136	0.19686		-10.9255	0.76688		-10.898	0.58989		-14.7396	0.00236
-13.7622	0.01455		-12.5297	0.01944		-12.0033	0.21528		-10.9153	0.76124		-10.8878	0.56766		-14.7293	0.00239
-13.7519	0.01517		-12.5195	0.01892		-11.9931	0.23485		-10.905	0.75511		-10.8775	0.54592		-14.7191	0.00242
-13.7416	0.01577		-12.5092	0.01848		-11.9828	0.25557		-10.8947	0.74852		-10.8672	0.52456		-14.7088	0.00245
-13.7314	0.01636		-12.499	0.01815		-11.9726	0.27742		-10.8845	0.7415		-10.857	0.50357		-14.6986	0.00247
-13.7211	0.01693		-12.4887	0.01794		-11.9623	0.30038		-10.8742	0.73408		-10.8467	0.48312		-14.6883	0.00249
-13.7109	0.01748		-12.4785	0.01785		-11.952	0.32443		-10.864	0.72628		-10.8365	0.46322		-14.678	0.0025
-13.7006	0.018		-12.4682	0.01792		-11.9418	0.34953		-10.8537	0.71815		-10.8262	0.44369		-14.6678	0.00252
-13.6904	0.01849		-12.4579	0.01815		-11.9315	0.37562		-10.8435	0.70971		-10.816	0.42454		-14.6575	0.00253
-13.6801	0.01894		-12.4477	0.01858		-11.9213	0.40265		-10.8332	0.701		-10.8057	0.40578		-14.6473	0.00254
-13.6698	0.01936		-12.4374	0.01921		-11.911	0.43055		-10.8229	0.69217		-10.7954	0.38741		-14.637	0.00254
-13.6596	0.01975		-12.4272	0.02008		-11.9007	0.45922		-10.8127	0.68324		-10.7852	0.36942		-14.6267	0.00255
-13.6493	0.02011		-12.4169	0.0212		-11.8905	0.48859		-10.8024	0.67414		-10.7749	0.35184		-14.6165	0.00255
-13.6391	0.02042		-12.4067	0.02262		-11.8802	0.51854		-10.7921	0.66489		-10.7646	0.33467		-14.6062	0.00255
-13.6288	0.02068		-12.3964	0.02435		-11.87	0.54896		-10.7819	0.65552		-10.7544	0.3179		-14.596	0.00255
-13.6186	0.0209		-12.3861	0.02642		-11.8597	0.57973		-10.7716	0.64604		-10.7441	0.30155		-14.5857	0.00254
-13.6083	0.02107		-12.3759	0.02888		-11.8494	0.61071		-10.7614	0.63647		-10.7339	0.28563		-14.5755	0.00254
-13.5981	0.02118		-12.3656	0.03176		-11.8392	0.64178		-10.7511	0.62683		-10.7236	0.27014		-14.5652	0.00254
-13.5878	0.02125		-12.3553	0.0351		-11.8289	0.6728		-10.7409	0.61713		-10.7134	0.25509		-14.5549	0.00254
-13.5775	0.02126		-12.3451	0.03892		-11.8187	0.7036		-10.7306	0.60737		-10.7031	0.2405		-14.5447	0.00254
-13.5673	0.02122		-12.3348	0.04329		-11.8084	0.73406		-10.7203	0.59755		-10.6928	0.22636		-14.5344	0.00254
-13.557	0.02113		-12.3246	0.04824		-11.7981	0.764		-10.7101	0.58767		-10.6826	0.21269		-14.5242	0.00255
-13.5468	0.02101		-12.3143	0.05382		-11.7879	0.7933		-10.6998	0.57775		-10.6723	0.1995		-14.5139	0.00256
-13.5365	0.02086		-12.3041	0.06006		-11.7776	0.82178		-10.6896	0.56776		-10.6621	0.1868		-14.5036	0.00257
-13.5262	0.02066		-12.2938	0.06703		-11.7674	0.84933		-10.6793	0.5577		-10.6518	0.17458		-14.4934	0.00259
-13.516	0.02042		-12.2835	0.07477		-11.7571	0.8758		-10.6691	0.54755		-10.6416	0.16287		-14.4831	0.00261
-13.5057	0.02013		-12.2733	0.08332		-11.7469	0.90105		-10.6588	0.53731		-10.6313	0.15164		-14.4729	0.00263
-13.4955	0.01981		-12.263	0.09274		-11.7366	0.92498		-10.6485	0.5271		-10.621	0.14092		-14.4626	0.00266
-13.4852	0.01944		-12.2528	0.10307		-11.7263	0.94746		-10.6383	0.51691		-10.6108	0.1307		-14.4523	0.00269
-13.475	0.01904		-12.2425	0.11435		-11.7161	0.96841		-10.628	0.50658		-10.6005	0.12098		-14.4421	0.00273
-13.4647	0.0186		-12.2323	0.12663		-11.7058	0.98774		-10.6178	0.49609		-10.5903	0.11175		-14.4318	0.00277
-13.4544	0.01814		-12.222	0.13995		-11.6956	1.00539		-10.6075	0.48544		-10.58	0.10301		-14.4216	0.00281
-13.4442	0.01765		-12.2117	0.15434		-11.6853	1.02131		-10.5972	0.4746		-10.5697	0.09476		-14.4113	0.00286
-13.4339	0.01714		-12.2015	0.16984		-11.6751	1.03545		-10.587	0.46357		-10.5595	0.08699		-14.401	0.00291
-13.4237	0.01661		-12.1912	0.18647		-11.6648	1.04845		-10.5767	0.45249		-10.5492	0.07968		-14.3908	0.00297
-13.4134	0.01607		-12.1809	0.20425		-11.6545	1.06031		-10.5665	0.44134		-10.539	0.07283		-14.3805	0.00303
-13.4032	0.01552		-12.1707	0.2232		-11.6443	1.07038		-10.5562	0.42999		-10.5287	0.06642		-14.3703	0.00309
-13.3929	0.01497		-12.1604	0.24333		-11.634	1.07868		-10.5459	0.41843		-10.5184	0.06044		-14.36	0.00315
-13.3826	0.01442		-12.1502	0.26463		-11.6238	1.08586		-10.5357	0.40683		-10.5082	0.05488		-14.3498	0.00321
-13.3724	0.01387		-12.1399	0.28709		-11.6135	1.09198		-10.5254	0.3952		-10.4979	0.04972		-14.3395	0.00328
-13.3621	0.01332		-12.1297	0.31069		-11.6032	1.09648		-10.5152	0.38339		-10.4877	0.04495		-14.3292	0.00334
-13.3519	0.01279		-12.1194	0.3354		-11.593	1.09944		-10.5049	0.3714		-10.4774	0.04054		-14.319	0.0034
-13.3416	0.01227		-12.1091	0.36118		-11.5827	1.10094		-10.4947	0.35924		-10.4672	0.03648		-14.3087	0.00346
-13.3314	0.01177		-12.0989	0.38798		-11.5725	1.10109		-10.4844	0.34694		-10.4569	0.03275		-14.2985	0.00352
-13.3211	0.01129		-12.0886	0.41574		-11.5622	1.09998		-10.4741	0.33451		-10.4466	0.02933		-14.2882	0.00358
-13.3109	0.01083		-12.0784	0.44439		-11.5519	1.09774		-10.4639	0.32199		-10.4364	0.02622		-14.278	0.00363
-13.3006	0.0104		-12.0681	0.47384		-11.5417	1.09449		-10.4536	0.3094		-10.4261	0.02338		-14.2677	0.00368
-13.2903	0.01		-12.0578	0.50399		-11.5314	1.09036		-10.4434	0.29677		-10.4159	0.0208		-14.2574	0.00372
-13.2801	0.00963		-12.0476	0.53475		-11.5212	1.08547		-10.4331	0.28414		-10.4056	0.01846		-14.2472	0.00376
-13.2698	0.00929		-12.0373	0.56601		-11.5109	1.07996		-10.4228	0.27153		-10.3954	0.01635		-14.2369	0.00379
-13.2596	0.00899		-12.0271	0.59763		-11.5007	1.07395		-10.4126	0.25897		-10.3851	0.01444		-14.2266	0.00381
-13.2493	0.00874		-12.0168	0.62949		-11.4904	1.06756		-10.4023	0.24651		-10.3748	0.01274		-14.2164	0.00382
-13.2391	0.00852		-12.0066	0.66147		-11.4801	1.06092		-10.3921	0.23418		-10.3646	0.0112		-14.2061	0.00383
-13.2288	0.00834		-11.9963	0.6934		-11.4699	1.05415		-10.3818	0.22201		-10.3543	0.00983		-14.1959	0.00383
-13.2185	0.00821		-11.986	0.72515		-11.4596	1.04734		-10.3715	0.21003		-10.3441	0.00861		-14.1856	0.00382
-13.2083	0.00812		-11.9758	0.75657		-11.4494	1.04059		-10.3613	0.19828		-10.3338	0.00752		-14.1754	0.00381
-13.198	0.00808		-11.9655	0.78752		-11.4391	1.034		-10.351	0.18678		-10.3235	0.00656		-14.1651	0.0038
-13.1878	0.00808		-11.9552	0.81784		-11.4288	1.02763		-10.3408	0.17557		-10.3133	0.0057		-14.1548	0.00377
-13.1775	0.00814		-11.945	0.84738		-11.4186	1.02156		-10.3305	0.16467		-10.303	0.00495		-14.1446	0.00374
-13.1672	0.00824		-11.9347	0.87602		-11.4083	1.01583		-10.3202	0.1541		-10.2928	0.00429		-14.1343	0.0037
-13.157	0.0084		-11.9245	0.9036		-11.3981	1.01049		-10.31	0.14389		-10.2825	0.00371		-14.1241	0.00365
-13.1467	0.00862		-11.9142	0.93		-11.3878	1.00557		-10.2997	0.13404		-10.2722	0.0032		-14.1138	0.0036
-13.1365	0.00889		-11.904	0.9551		-11.3775	1.00109		-10.2895	0.12459		-10.262	0.00276		-14.1036	0.00353
-13.1262	0.00923		-11.8937	0.97879		-11.3673	0.99705		-10.2792	0.11553		-10.2517	0.00237		-14.0933	0.00346
-13.116	0.00963		-11.8834	1.00098		-11.357	0.99346		-10.269	0.10689		-10.2415	0.00203		-14.083	0.00339
-13.1057	0.01011		-11.8732	1.02156		-11.3468	0.9903		-10.2587	0.09866		-10.2312	0.00174		-14.0728	0.0033
-13.0954	0.01066		-11.8629	1.04048		-11.3365	0.98755		-10.2484	0.09084		-10.221	0.00149		-14.0625	0.00321
-13.0852	0.01129		-11.8527	1.05767		-11.3262	0.98519		-10.2382	0.08345		-10.2107	0.00127		-14.0523	0.00312
-13.0749	0.01201		-11.8424	1.07308		-11.316	0.98317		-10.2279	0.07648		-10.2004	0.00109		-14.042	0.00302
-13.0647	0.01283		-11.8322	1.08733		-11.3057	0.98175		-10.2177	0.06992		-10.1902	0.000925488		-14.0317	0.00292
-13.0544	0.01375		-11.8219	1.1004		-11.2955	0.98088		-10.2074	0.06377		-10.1799	0.000788313		-14.0215	0.00281
-13.0442	0.0148		-11.8116	1.11164		-11.2852	0.98021		-10.1972	0.05803		-10.1697	0.0006716		-14.0112	0.0027
-13.0339	0.01597		-11.8014	1.12167		-11.275	0.9797		-10.1869	0.05267		-10.1594	0.000571932		-14.001	0.00259
-13.0237	0.01728		-11.7911	1.1305		-11.2647	0.97947		-10.1766	0.04769		-10.1492	0.000487353		-13.9907	0.00248
-13.0134	0.01875		-11.7808	1.13754		-11.2544	0.97946		-10.1664	0.04307		-10.1389	0.000413974		-13.9804	0.00237
-13.0031	0.02039		-11.7706	1.14283		-11.2442	0.97944		-10.1561	0.03881		-10.1286	0.000354171		-13.9702	0.00226
-12.9929	0.02222		-11.7603	1.1464		-11.2339	0.97935		-10.1459	0.03488		-10.1184	0.000304083		-13.9599	0.00215
-12.9826	0.02426		-11.7501	1.14833		-11.2237	0.97913		-10.1356	0.03128		-10.1081	0.000262419		-13.9497	0.00205
-12.9724	0.02652		-11.7398	1.14867		-11.2134	0.97893		-10.1253	0.02797		-10.0979	0.000228087		-13.9394	0.00194
-12.9621	0.02904		-11.7296	1.14751		-11.2032	0.97871		-10.1151	0.02496		-10.0876	0.000200143		-13.9291	0.00184
-12.9519	0.03183		-11.7193	1.14492		-11.1929	0.97822		-10.1048	0.02222		-10.0773	0.000177813		-13.9189	0.00174
-12.9416	0.03494		-11.709	1.14099		-11.1826	0.97758		-10.0946	0.01972		-10.0671	0.000160454		-13.9086	0.00164
-12.9313	0.03837		-11.6988	1.13582		-11.1724	0.97676		-10.0843	0.01747		-10.0568	0.000147542		-13.8984	0.00155
-12.9211	0.04217		-11.6885	1.12949		-11.1621	0.97556		-10.074	0.01543		-10.0466	0.000136762		-13.8881	0.00146
-12.9108	0.04635		-11.6783	1.12211		-11.1518	0.97397		-10.0638	0.0136		-10.0363	0.000132149		-13.8779	0.00138
-12.9006	0.05094		-11.668	1.11376		-11.1416	0.97195		-10.0535	0.01196		-10.026	0.000130962		-13.8676	0.0013
-12.8903	0.05598		-11.6577	1.10454		-11.1313	0.96949		-10.0433	0.0105		-10.0158	0.000133085		-13.8573	0.00123
-12.8801	0.0615		-11.6475	1.09454		-11.1211	0.96658		-10.033	0.00919		-10.0055	0.000139135		-13.8471	0.00116
-12.8698	0.06753		-11.6372	1.08385		-11.1108	0.96321		-10.0228	0.00802		-9.99527	0.000147993		-13.8368	0.00109
-12.8595	0.0741		-11.627	1.07254		-11.1006	0.95938		-10.0125	0.00699		-9.98501	0.000160774		-13.8266	0.00103
-12.8493	0.08125		-11.6167	1.0607		-11.0903	0.95508		-10.0022	0.00608		-9.97476	0.000176797		-13.8163	0.000980518
-12.839	0.08902		-11.6065	1.04839		-11.08	0.95032		-9.99198	0.00529		-9.9645	0.000194371		-13.806	0.000931382
-12.8288	0.09742		-11.5962	1.03568		-11.0698	0.9451		-9.98172	0.00459		-9.95424	0.000218929		-13.7958	0.000887062
-12.8185	0.1065		-11.5859	1.02263		-11.0595	0.93943		-9.97146	0.00398		-9.94398	0.000247934		-13.7855	0.000847414
-12.8083	0.11629		-11.5757	1.00929		-11.0493	0.93366		-9.9612	0.00345		-9.93372	0.00028238		-13.7753	0.000812264
-12.798	0.1268		-11.5654	0.99571		-11.039	0.92778		-9.95094	0.00299		-9.92346	0.000319022		-13.765	0.000781355
-12.7878	0.13808		-11.5551	0.98193		-11.0288	0.92148		-9.94068	0.0026		-9.9132	0.000365168		-13.7547	0.00075458
-12.7775	0.15014		-11.5449	0.968		-11.0185	0.91478		-9.93043	0.00227		-9.90295	0.000417924		-13.7445	0.000731621
-12.7672	0.163		-11.5346	0.95394		-11.0082	0.90769		-9.92017	0.00199		-9.89269	0.000479033		-13.7342	0.00071293
-12.757	0.17669		-11.5244	0.94003		-10.998	0.90023		-9.90991	0.00176		-9.88243	0.000547836		-13.724	0.000696983
-12.7467	0.1912		-11.5141	0.92628		-10.9877	0.8924		-9.89965	0.00156		-9.87217	0.000625713		-13.7137	0.000684065
-12.7365	0.20656		-11.5039	0.91249		-10.9774	0.88422		-9.88939	0.00141		-9.86191	0.000713834		-13.7035	0.00067389
-12.7262	0.22276		-11.4936	0.89868		-10.9672	0.87571		-9.87913	0.0013		-9.85165	0.00081331		-13.6932	0.000666169
-12.7159	0.2398		-11.4833	0.88486		-10.9569	0.86689		-9.86887	0.00121		-9.8414	0.000925344		-13.6829	0.000660616
-12.7057	0.25767		-11.4731	0.87127		-10.9467	0.85778		-9.85861	0.00115		-9.83114	0.00105		-13.6727	0.000656949
-12.6954	0.27637		-11.4628	0.85792		-10.9364	0.84839		-9.84836	0.00112		-9.82088	0.00119		-13.6624	0.000654896
-12.6852	0.29587		-11.4526	0.84464		-10.9262	0.83874		-9.8381	0.00112		-9.81062	0.00135		-13.6522	0.000654196
-12.6749	0.31615		-11.4423	0.83164		-10.9159	0.82885		-9.82784	0.00114		-9.80036	0.00153		-13.6419	0.000654601
-12.6647	0.33717		-11.4321	0.81896		-10.9056	0.81874		-9.81758	0.00118		-9.7901	0.00172		-13.6316	0.000655883
-12.6544	0.3589		-11.4218	0.80641		-10.8954	0.80843		-9.80732	0.00125		-9.77985	0.00194		-13.6214	0.000657833
-12.6441	0.3813		-11.4115	0.79402		-10.8851	0.79832		-9.79706	0.00133		-9.76959	0.00218		-13.6111	0.000660306
-12.6339	0.40431		-11.4013	0.78182		-10.8749	0.7884		-9.7868	0.00144		-9.75933	0.00245		-13.6009	0.000663071
-12.6236	0.42788		-11.391	0.77002		-10.8646	0.77834		-9.77655	0.00157		-9.74907	0.00275		-13.5906	0.00066603
-12.6134	0.45194		-11.3808	0.75864		-10.8544	0.76814		-9.76629	0.00172		-9.73881	0.00307		-13.5803	0.000669083
-12.6031	0.47643		-11.3705	0.74756		-10.8441	0.75796		-9.75603	0.00189		-9.72855	0.00343		-13.5701	0.000672163
-12.5929	0.50126		-11.3602	0.73681		-10.8338	0.74781		-9.74577	0.00209		-9.7183	0.00382		-13.5598	0.000675239
-12.5826	0.52637		-11.35	0.72645		-10.8236	0.73756		-9.73551	0.00231		-9.70804	0.00425		-13.5496	0.000678318
-12.5724	0.55166		-11.3397	0.71651		-10.8133	0.72721		-9.72525	0.00255		-9.69778	0.00472		-13.5393	0.000681448
-12.5621	0.57704		-11.3295	0.70704		-10.8031	0.71677		-9.71499	0.00282		-9.68752	0.00523		-13.529	0.000685648
-12.5518	0.60242		-11.3192	0.69806		-10.7928	0.70624		-9.70473	0.00311		-9.67726	0.00579		-13.5188	0.000690845
-12.5416	0.6277		-11.3089	0.68963		-10.7825	0.69564		-9.69448	0.00344		-9.667	0.0064		-13.5085	0.000696487
-12.5313	0.65278		-11.2987	0.68178		-10.7723	0.68495		-9.68422	0.00379		-9.65674	0.00705		-13.4983	0.000702792
-12.5211	0.67757		-11.2884	0.67454		-10.762	0.67418		-9.67396	0.00417		-9.64649	0.00776		-13.488	0.000710032
-12.5108	0.70196		-11.2782	0.66794		-10.7518	0.66334		-9.6637	0.00459		-9.63623	0.00852		-13.4778	0.000718585
-12.5006	0.72584		-11.2679	0.66202		-10.7415	0.65242		-9.65344	0.00503		-9.62597	0.00934		-13.4675	0.000728738
-12.4903	0.74911		-11.2576	0.65678		-10.7312	0.64143		-9.64318	0.00551		-9.61571	0.01023		-13.4572	0.000740973
-12.48	0.77167		-11.2474	0.65224		-10.721	0.63036		-9.63292	0.00603		-9.60545	0.01117		-13.447	0.000755789
-12.4698	0.79342		-11.2371	0.64842		-10.7107	0.6192		-9.62267	0.00658		-9.59519	0.01218		-13.4367	0.000773748
-12.4595	0.8147		-11.2269	0.64532		-10.7005	0.60795		-9.61241	0.00717		-9.58494	0.01326		-13.4265	0.000795473
-12.4493	0.83543		-11.2166	0.64292		-10.6902	0.59661		-9.60215	0.00781		-9.57468	0.01442		-13.4162	0.000821654
-12.439	0.85504		-11.2064	0.64123		-10.6799	0.58517		-9.59189	0.00848		-9.56442	0.01564		-13.406	0.000853044
-12.4288	0.87346		-11.1961	0.64021		-10.6697	0.57362		-9.58163	0.0092		-9.55416	0.01694		-13.3957	0.000890463
-12.4185	0.8906		-11.1858	0.63986		-10.6594	0.56195		-9.57137	0.00997		-9.5439	0.01831		-13.3854	0.000934797
-12.4082	0.90636		-11.1756	0.64012		-10.6492	0.55016		-9.56111	0.01078		-9.53364	0.01977		-13.3752	0.000986998
-12.398	0.92069		-11.1653	0.64097		-10.6389	0.53824		-9.55085	0.01164		-9.52339	0.0213		-13.3649	0.00105
-12.3877	0.9335		-11.1551	0.64237		-10.6287	0.52619		-9.5406	0.01256		-9.51313	0.02291		-13.3546	0.00112
-12.3775	0.94475		-11.1448	0.64426		-10.6184	0.51399		-9.53034	0.01352		-9.50287	0.02461		-13.3444	0.0012
-12.3672	0.95437		-11.1345	0.64659		-10.6081	0.5018		-9.52008	0.01454		-9.49261	0.02639		-13.3341	0.0013
-12.3569	0.96233		-11.1243	0.6493		-10.5979	0.4896		-9.50982	0.01561		-9.48235	0.02825		-13.3239	0.0014
-12.3467	0.9686		-11.114	0.65233		-10.5876	0.47726		-9.49956	0.01675		-9.47209	0.03019		-13.3136	0.00153
-12.3364	0.97314		-11.1038	0.65563		-10.5774	0.46491		-9.4893	0.01794		-9.46183	0.03221		-13.3034	0.00167
-12.3262	0.97628		-11.0935	0.65912		-10.5671	0.45257		-9.47904	0.01919		-9.45158	0.03432		-13.2931	0.00182
-12.3159	0.978		-11.0832	0.66306		-10.5568	0.44007		-9.46879	0.02051		-9.44132	0.0365		-13.2828	0.002
-12.3057	0.97797		-11.073	0.66739		-10.5466	0.42743		-9.45853	0.02189		-9.43106	0.03877		-13.2726	0.00219
-12.2954	0.9762		-11.0627	0.67171		-10.5363	0.41464		-9.44827	0.02334		-9.4208	0.0411		-13.2623	0.00241
-12.2851	0.97299		-11.0525	0.67595		-10.5261	0.40185		-9.43801	0.02486		-9.41054	0.04351		-13.2521	0.00265
-12.2749	0.96835		-11.0422	0.68005		-10.5158	0.38905		-9.42775	0.02645		-9.40028	0.046		-13.2418	0.00292
-12.2646	0.96204		-11.032	0.68395		-10.5055	0.37614		-9.41749	0.02811		-9.39003	0.04854		-13.2316	0.00321
-12.2544	0.95408		-11.0217	0.68759		-10.4953	0.36315		-9.40723	0.02985		-9.37977	0.05115		-13.2213	0.00352
-12.2441	0.94453		-11.0114	0.69091		-10.485	0.35008		-9.39697	0.03166		-9.36951	0.05382		-13.211	0.00387
-12.2339	0.93343		-11.0012	0.69386		-10.4748	0.33697		-9.38672	0.03354		-9.35925	0.05653		-13.2008	0.00424
-12.2236	0.92084		-10.9909	0.69641		-10.4645	0.32383		-9.37646	0.0355		-9.34899	0.0593		-13.1905	0.00465
-12.2134	0.90683		-10.9807	0.69851		-10.4543	0.31069		-9.3662	0.03754		-9.33873	0.0621		-13.1802	0.00508
-12.2031	0.89163		-10.9704	0.70013		-10.444	0.29758		-9.35594	0.03965		-9.32848	0.06494		-13.17	0.00555
-12.1928	0.87532		-10.9601	0.70123		-10.4337	0.28453		-9.34568	0.04184		-9.31822	0.06783		-13.1597	0.00605
-12.1826	0.85781		-10.9499	0.70181		-10.4235	0.27156		-9.33542	0.04411		-9.30796	0.07073		-13.1495	0.00658
-12.1723	0.83918		-10.9396	0.70184		-10.4132	0.25871		-9.32516	0.04647		-9.2977	0.07363		-13.1392	0.00714
-12.1621	0.81953		-10.9294	0.70166		-10.403	0.246		-9.31491	0.04891		-9.28744	0.07653		-13.129	0.00773
-12.1518	0.79893		-10.9191	0.70125		-10.3927	0.23347		-9.30465	0.05143		-9.27718	0.07941		-13.1187	0.00836
-12.1416	0.77748		-10.9088	0.70025		-10.3824	0.22114		-9.29439	0.05401		-9.26693	0.08226		-13.1084	0.00901
-12.1313	0.75527		-10.8986	0.69869		-10.3722	0.20904		-9.28413	0.05665		-9.25667	0.08508		-13.0982	0.0097
-12.121	0.73258		-10.8883	0.6967		-10.3619	0.19722		-9.27387	0.05934		-9.24641	0.08786		-13.0879	0.01041
-12.1108	0.70949		-10.8781	0.69427		-10.3517	0.18568		-9.26361	0.06208		-9.23615	0.0906		-13.0777	0.01115
-12.1005	0.68593		-10.8678	0.69129		-10.3414	0.17445		-9.25335	0.06486		-9.22589	0.09326		-13.0674	0.01191
-12.0903	0.66198		-10.8575	0.68774		-10.3311	0.16355		-9.24309	0.06767		-9.21563	0.09583		-13.0572	0.01269
-12.08	0.63775		-10.8473	0.68364		-10.3209	0.15302		-9.23284	0.07051		-9.20537	0.0983		-13.0469	0.01349
-12.0698	0.61344		-10.837	0.67901		-10.3106	0.14286		-9.22258	0.07336		-9.19512	0.10065		-13.0366	0.01431
-12.0595	0.58915		-10.8268	0.67384		-10.3004	0.13308		-9.21232	0.07622		-9.18486	0.10288		-13.0264	0.01515
-12.0492	0.56483		-10.8165	0.66817		-10.2901	0.1237		-9.20206	0.07906		-9.1746	0.10496		-13.0161	0.01599
-12.039	0.54055		-10.8063	0.66199		-10.2799	0.11474		-9.1918	0.08189		-9.16434	0.10688		-13.0059	0.01683
-12.0287	0.51641		-10.796	0.65533		-10.2696	0.1062		-9.18154	0.08469		-9.15408	0.10865		-12.9956	0.01768
-12.0185	0.49245		-10.7857	0.64819		-10.2593	0.09808		-9.17128	0.08745		-9.14382	0.11023		-12.9853	0.01853
-12.0082	0.46877		-10.7755	0.64062		-10.2491	0.09038		-9.16103	0.09014		-9.13357	0.11163		-12.9751	0.01937
-11.998	0.44541		-10.7652	0.63261		-10.2388	0.08311		-9.15077	0.09277		-9.12331	0.11284		-12.9648	0.0202
-11.9877	0.42245		-10.755	0.62418		-10.2286	0.07627		-9.14051	0.09531		-9.11305	0.11386		-12.9546	0.02101
-11.9774	0.39994		-10.7447	0.61533		-10.2183	0.06983		-9.13025	0.09774		-9.10279	0.11466		-12.9443	0.02181
-11.9672	0.37793		-10.7344	0.60607		-10.2081	0.06381		-9.11999	0.10007		-9.09253	0.11524		-12.934	0.02258
-11.9569	0.35647		-10.7242	0.59641		-10.1978	0.05819		-9.10973	0.10228		-9.08227	0.11563		-12.9238	0.02332
-11.9467	0.3356		-10.7139	0.58637		-10.1875	0.05296		-9.09947	0.10438		-9.07202	0.11581		-12.9135	0.02403
-11.9364	0.31535		-10.7037	0.57595		-10.1773	0.04811		-9.08921	0.10631		-9.06176	0.11579		-12.9033	0.0247
-11.9262	0.29576		-10.6934	0.56516		-10.167	0.04362		-9.07896	0.10808		-9.0515	0.11554		-12.893	0.02532
-11.9159	0.27686		-10.6831	0.55416		-10.1568	0.03948		-9.0687	0.10966		-9.04124	0.11507		-12.8827	0.02591
-11.9056	0.25867		-10.6729	0.54293		-10.1465	0.03567		-9.05844	0.11105		-9.03098	0.11435		-12.8725	0.02644
-11.8954	0.24121		-10.6626	0.53138		-10.1362	0.03218		-9.04818	0.11226		-9.02072	0.11341		-12.8622	0.02693
-11.8851	0.22448		-10.6524	0.5195		-10.126	0.02899		-9.03792	0.11328		-9.01046	0.11226		-12.852	0.02736
-11.8749	0.2085		-10.6421	0.50731		-10.1157	0.02609		-9.02766	0.11408		-9.00021	0.1109		-12.8417	0.02773
-11.8646	0.19328		-10.6319	0.49482		-10.1055	0.02345		-9.0174	0.11465		-8.98995	0.10934		-12.8315	0.02804
-11.8544	0.17881		-10.6216	0.48223		-10.0952	0.02107		-9.00715	0.11501		-8.97969	0.10756		-12.8212	0.0283
-11.8441	0.16509		-10.6113	0.46954		-10.0849	0.01891		-8.99689	0.11515		-8.96943	0.10562		-12.8109	0.02852
-11.8338	0.15211		-10.6011	0.4566		-10.0747	0.01697		-8.98663	0.11506		-8.95917	0.10355		-12.8007	0.02871
-11.8236	0.13987		-10.5908	0.44343		-10.0644	0.01523		-8.97637	0.11472		-8.94891	0.10131		-12.7904	0.02884
-11.8133	0.12836		-10.5806	0.43018		-10.0542	0.01368		-8.96611	0.11414		-8.93866	0.0989		-12.7802	0.0289
-11.8031	0.11754		-10.5703	0.41686		-10.0439	0.01229		-8.95585	0.11337		-8.9284	0.09634		-12.7699	0.0289
-11.7928	0.10742		-10.56	0.40338		-10.0336	0.01106		-8.94559	0.11243		-8.91814	0.09365		-12.7596	0.02884
-11.7826	0.09797		-10.5498	0.38974		-10.0234	0.00996		-8.93533	0.11125		-8.90788	0.09082		-12.7494	0.02872
-11.7723	0.08916		-10.5395	0.37599		-10.0131	0.00899		-8.92508	0.10984		-8.89762	0.08789		-12.7391	0.02853
-11.7621	0.08097		-10.5293	0.36215		-10.0029	0.00814		-8.91482	0.10822		-8.88736	0.08486		-12.7289	0.02829
-11.7518	0.07339		-10.519	0.34824		-9.99261	0.00739		-8.90456	0.10638		-8.87711	0.08176		-12.7186	0.02799
-11.7415	0.06638		-10.5087	0.3343		-9.98235	0.00673		-8.8943	0.10436		-8.86685	0.07859		-12.7083	0.02765
-11.7313	0.05992		-10.4985	0.32037		-9.97209	0.00615		-8.88404	0.10217		-8.85659	0.07537		-12.6981	0.02725
-11.721	0.05397		-10.4882	0.30647		-9.96184	0.00563		-8.87378	0.0998		-8.84633	0.07213		-12.6878	0.02681
-11.7108	0.04853		-10.478	0.29265		-9.95158	0.00519		-8.86352	0.09727		-8.83607	0.06886		-12.6776	0.02633
-11.7005	0.04355		-10.4677	0.27892		-9.94132	0.0048		-8.85327	0.09461		-8.82581	0.0656		-12.6673	0.02581
-11.6903	0.03901		-10.4574	0.26534		-9.93106	0.00447		-8.84301	0.09183		-8.81556	0.06235		-12.657	0.02526
-11.68	0.03488		-10.4472	0.25193		-9.9208	0.00417		-8.83275	0.08894		-8.8053	0.05912		-12.6468	0.02467
-11.6697	0.03115		-10.4369	0.23873		-9.91054	0.00392		-8.82249	0.08595		-8.79504	0.05593		-12.6365	0.02406
-11.6595	0.02779		-10.4267	0.22577		-9.90028	0.00369		-8.81223	0.08287		-8.78478	0.0528		-12.6263	0.02343
-11.6492	0.02476		-10.4164	0.21307		-9.89002	0.00349		-8.80197	0.07972		-8.77452	0.04972		-12.616	0.02278
-11.639	0.02206		-10.4062	0.20068		-9.87977	0.00332		-8.79171	0.07652		-8.76426	0.04672		-12.6058	0.02213
-11.6287	0.01965		-10.3959	0.1886		-9.86951	0.00316		-8.78145	0.07328		-8.754	0.0438		-12.5955	0.02148
-11.6184	0.01753		-10.3856	0.17688		-9.85925	0.00302		-8.7712	0.07002		-8.74375	0.04096		-12.5852	0.02083
-11.6082	0.01566		-10.3754	0.16553		-9.84899	0.0029		-8.76094	0.06675		-8.73349	0.03822		-12.575	0.02019
-11.5979	0.01404		-10.3651	0.15457		-9.83873	0.00278		-8.75068	0.0635		-8.72323	0.03559		-12.5647	0.01955
-11.5877	0.01264		-10.3549	0.14402		-9.82847	0.00268		-8.74042	0.06026		-8.71297	0.03306		-12.5545	0.01894
-11.5774	0.01145		-10.3446	0.13389		-9.81821	0.00258		-8.73016	0.05706		-8.70271	0.03064		-12.5442	0.01836
-11.5672	0.01047		-10.3343	0.1242		-9.80795	0.00249		-8.7199	0.05391		-8.69245	0.02833		-12.534	0.0178
-11.5569	0.00967		-10.3241	0.11494		-9.7977	0.00241		-8.70964	0.05082		-8.6822	0.02614		-12.5237	0.01728
-11.5466	0.00906		-10.3138	0.10613		-9.78744	0.00233		-8.69939	0.04779		-8.67194	0.02406		-12.5134	0.01681
-11.5364	0.00861		-10.3036	0.09777		-9.77718	0.00226		-8.68913	0.04485		-8.66168	0.0221		-12.5032	0.01639
-11.5261	0.00833		-10.2933	0.08987		-9.76692	0.00219		-8.67887	0.04198		-8.65142	0.02025		-12.4929	0.01603
-11.5159	0.00821		-10.283	0.0824		-9.75666	0.00212		-8.66861	0.03922		-8.64116	0.01852		-12.4826	0.01574
-11.5056	0.00825		-10.2728	0.07539		-9.7464	0.00206		-8.65835	0.03655		-8.6309	0.0169		-12.4724	0.01554
-11.4954	0.00844		-10.2625	0.0688		-9.73614	0.00201		-8.64809	0.03399		-8.62065	0.01538		-12.4621	0.01542
-11.4851	0.00878		-10.2523	0.06264		-9.72588	0.00196		-8.63783	0.03153		-8.61039	0.01398		-12.4519	0.01541
-11.4748	0.00928		-10.242	0.0569		-9.71563	0.00192		-8.62757	0.02919		-8.60013	0.01267		-12.4416	0.01551
-11.4646	0.00993		-10.2317	0.05156		-9.70537	0.00189		-8.61732	0.02696		-8.58987	0.01147		-12.4314	0.01575
-11.4543	0.01074		-10.2215	0.04661		-9.69511	0.00186		-8.60706	0.02484		-8.57961	0.01036		-12.4211	0.01613
-11.4441	0.01172		-10.2112	0.04203		-9.68485	0.00184		-8.5968	0.02284		-8.56935	0.00933		-12.4108	0.01668
-11.4338	0.01286		-10.201	0.03781		-9.67459	0.00184		-8.58654	0.02095		-8.55909	0.0084		-12.4006	0.01741
-11.4236	0.01417		-10.1907	0.03394		-9.66433	0.00184		-8.57628	0.01927		-8.54884	0.00754		-12.3903	0.01836
-11.4133	0.01566		-10.1805	0.03038		-9.65407	0.00186		-8.56602	0.01763		-8.53858	0.00676		-12.3801	0.01952
-11.4031	0.01733		-10.1702	0.02713		-9.64381	0.0019		-8.55576	0.01611		-8.52832	0.00606		-12.3698	0.02095
-11.3928	0.01921		-10.1599	0.02417		-9.63356	0.00195		-8.54551	0.0147		-8.51806	0.00542		-12.3596	0.02265
-11.3825	0.02128		-10.1497	0.02148		-9.6233	0.00202		-8.53525	0.0134		-8.5078	0.00484		-12.3493	0.02467
-11.3723	0.02356		-10.1394	0.01905		-9.61304	0.00211		-8.52499	0.01221		-8.49754	0.00432		-12.339	0.02703
-11.362	0.02606		-10.1292	0.01685		-9.60278	0.00223		-8.51473	0.01113		-8.48729	0.00385		-12.3288	0.02976
-11.3518	0.02879		-10.1189	0.01487		-9.59252	0.00237		-8.50447	0.01016		-8.47703	0.00343		-12.3185	0.03291
-11.3415	0.03176		-10.1086	0.0131		-9.58226	0.00254		-8.49421	0.00929		-8.46677	0.00306		-12.3082	0.03652
-11.3313	0.03497		-10.0984	0.01151		-9.572	0.00274		-8.48395	0.00852		-8.45651	0.00272		-12.298	0.04062
-11.321	0.03843		-10.0881	0.01009		-9.56174	0.00297		-8.47369	0.00787		-8.44625	0.00243		-12.2877	0.04525
-11.3107	0.04215		-10.0779	0.00883		-9.55149	0.00324		-8.46344	0.00732		-8.43599	0.00226		-12.2775	0.05046
-11.3005	0.04613		-10.0676	0.00771		-9.54123	0.00355		-8.45318	0.00688		-8.42574	0.00206		-12.2672	0.05629
-11.2902	0.05038		-10.0573	0.00673		-9.53097	0.0039		-8.44292	0.00655		-8.41548	0.00188		-12.257	0.0628
-11.28	0.0549		-10.0471	0.00586		-9.52071	0.00429		-8.43266	0.00634		-8.40522	0.00175		-12.2467	0.07002
-11.2697	0.05971		-10.0368	0.0051		-9.51045	0.00474		-8.4224	0.00625		-8.39496	0.00164		-12.2364	0.07801
-11.2595	0.0648		-10.0266	0.00444		-9.50019	0.00523		-8.41214	0.0063		-8.3847	0.00156		-12.2262	0.08682
-11.2492	0.07016		-10.0163	0.00387		-9.48993	0.00579		-8.40188	0.00649		-8.37444	0.00152		-12.2159	0.0965
-11.2389	0.07581		-10.0061	0.00337		-9.47967	0.0064		-8.39163	0.00684		-8.36419	0.00151		-12.2057	0.10708
-11.2287	0.08174		-9.99579	0.00295		-9.46941	0.00707		-8.38137	0.00746		-8.35393	0.00153		-12.1954	0.11862
-11.2184	0.08794		-9.98554	0.0026		-9.45916	0.00781		-8.37111	0.0082		-8.34367	0.0016		-12.1852	0.13116
-11.2082	0.09441		-9.97528	0.0023		-9.4489	0.00862		-8.36085	0.00916		-8.33341	0.0017		-12.1749	0.14474
-11.1979	0.10113		-9.96502	0.00206		-9.43864	0.0095		-8.35059	0.01036		-8.32315	0.00185		-12.1646	0.1594
-11.1877	0.10812		-9.95476	0.00187		-9.42838	0.01045		-8.34033	0.01185		-8.31289	0.00205		-12.1544	0.17516
-11.1774	0.11535		-9.9445	0.00172		-9.41812	0.01149		-8.33007	0.01366		-8.30263	0.00231		-12.1441	0.19205
-11.1671	0.12281		-9.93424	0.00161		-9.40786	0.0126		-8.31981	0.01582		-8.29238	0.00263		-12.1339	0.2101
-11.1569	0.13049		-9.92398	0.00154		-9.3976	0.01381		-8.30956	0.0184		-8.28212	0.00304		-12.1236	0.22931
-11.1466	0.13837		-9.91372	0.0015		-9.38734	0.01509		-8.2993	0.02143		-8.27186	0.00354		-12.1133	0.24969
-11.1364	0.14643		-9.90346	0.0015		-9.37709	0.01647		-8.28904	0.02499		-8.2616	0.00414		-12.1031	0.27123
-11.1261	0.15467		-9.8932	0.00153		-9.36683	0.01794		-8.27878	0.02913		-8.25134	0.00486		-12.0928	0.29394
-11.1159	0.16305		-9.88295	0.00159		-9.35657	0.0195		-8.26852	0.03395		-8.24108	0.00573		-12.0826	0.31777
-11.1056	0.17156		-9.87269	0.00168		-9.34631	0.02116		-8.25826	0.03951		-8.23083	0.00676		-12.0723	0.3427
-11.0953	0.18018		-9.86243	0.00179		-9.33605	0.02291		-8.248	0.04591		-8.22057	0.00798		-12.062	0.3687
-11.0851	0.18888		-9.85217	0.00194		-9.32579	0.02475		-8.23775	0.05325		-8.21031	0.0095		-12.0518	0.39569
-11.0748	0.19763		-9.84191	0.00211		-9.31553	0.02669		-8.22749	0.06165		-8.20005	0.01122		-12.0415	0.42363
-11.0646	0.20643		-9.83165	0.00231		-9.30527	0.02872		-8.21723	0.07122		-8.18979	0.01323		-12.0313	0.45244
-11.0543	0.21524		-9.82139	0.00255		-9.29502	0.03084		-8.20697	0.08209		-8.17953	0.01558		-12.021	0.48202
-11.0441	0.22403		-9.81113	0.00281		-9.28476	0.03305		-8.19671	0.09441		-8.16928	0.01832		-12.0107	0.51229
-11.0338	0.23279		-9.80087	0.00311		-9.2745	0.03535		-8.18645	0.10832		-8.15902	0.0215		-12.0005	0.54313
-11.0236	0.24149		-9.79062	0.00343		-9.26424	0.03773		-8.17619	0.12397		-8.14876	0.02519		-11.9902	0.57444
-11.0133	0.25011		-9.78036	0.0038		-9.25398	0.04019		-8.16593	0.14155		-8.1385	0.02945		-11.98	0.60608
-11.003	0.25861		-9.7701	0.00419		-9.24372	0.04272		-8.15568	0.16123		-8.12824	0.03437		-11.9697	0.63793
-10.9928	0.26699		-9.75984	0.00463		-9.23346	0.04533		-8.14542	0.18319		-8.11798	0.04001		-11.9595	0.66985
-10.9825	0.27521		-9.74958	0.0051		-9.2232	0.04799		-8.13516	0.20763		-8.10772	0.04648		-11.9492	0.70169
-10.9723	0.28342		-9.73932	0.00562		-9.21295	0.05071		-8.1249	0.23475		-8.09747	0.05387		-11.9389	0.73331
-10.962	0.2916		-9.72906	0.00618		-9.20269	0.05348		-8.11464	0.26476		-8.08721	0.06229		-11.9287	0.76456
-10.9518	0.29957		-9.7188	0.00678		-9.19243	0.05629		-8.10438	0.29788		-8.07695	0.07185		-11.9184	0.79529
-10.9415	0.30729		-9.70854	0.00744		-9.18217	0.05913		-8.09412	0.33431		-8.06669	0.08268		-11.9082	0.82534
-10.9312	0.31476		-9.69828	0.00814		-9.17191	0.06199		-8.08387	0.37428		-8.05643	0.09492		-11.8979	0.85458
-10.921	0.32194		-9.68803	0.00889		-9.16165	0.06486		-8.07361	0.41801		-8.04617	0.10872		-11.8876	0.88286
-10.9107	0.32882		-9.67777	0.0097		-9.15139	0.06774		-8.06335	0.4657		-8.03592	0.1242		-11.8774	0.91004
-10.9005	0.3354		-9.66751	0.01056		-9.14113	0.07061		-8.05309	0.51757		-8.02566	0.14156		-11.8671	0.93602
-10.8902	0.34164		-9.65725	0.01147		-9.13088	0.07346		-8.04283	0.57382		-8.0154	0.16093		-11.8569	0.96067
-10.8799	0.34761		-9.64699	0.01245		-9.12062	0.07628		-8.03257	0.63465		-8.00514	0.18252		-11.8466	0.98386
-10.8697	0.35328		-9.63673	0.01349		-9.11036	0.07906		-8.02231	0.70023		-7.99488	0.20649		-11.8363	1.00551
-10.8594	0.35859		-9.62647	0.0146		-9.1001	0.08179		-8.01205	0.77073		-7.98462	0.23312		-11.8261	1.02552
-10.8492	0.36353		-9.61621	0.01577		-9.08984	0.08447		-8.0018	0.8463		-7.97437	0.26246		-11.8158	1.04382
-10.8389	0.36808		-9.60595	0.01702		-9.07958	0.08709		-7.99154	0.92706		-7.96411	0.29476		-11.8056	1.06036
-10.8287	0.37225		-9.5957	0.01834		-9.06932	0.08962		-7.98128	1.01312		-7.95385	0.33024		-11.7953	1.0751
-10.8184	0.37602		-9.58544	0.01973		-9.05906	0.09205		-7.97102	1.10454		-7.94359	0.36909		-11.7851	1.08865
-10.8081	0.37939		-9.57518	0.0212		-9.04881	0.09438		-7.96076	1.20138		-7.93333	0.41151		-11.7748	1.101
-10.7979	0.38236		-9.56492	0.02276		-9.03855	0.09661		-7.9505	1.30364		-7.92307	0.4577		-11.7645	1.11151
-10.7876	0.38492		-9.55466	0.0244		-9.02829	0.09872		-7.94024	1.4113		-7.91281	0.50792		-11.7543	1.12077
-10.7774	0.38708		-9.5444	0.02613		-9.01803	0.10072		-7.92999	1.5243		-7.90256	0.56222		-11.744	1.12881
-10.7671	0.38883		-9.53414	0.02795		-9.00777	0.10255		-7.91973	1.64253		-7.8923	0.62084		-11.7338	1.13506
-10.7569	0.39017		-9.52388	0.02987		-8.99751	0.10422		-7.90947	1.76587		-7.88204	0.68394		-11.7235	1.13954
-10.7466	0.39111		-9.51362	0.03189		-8.98725	0.10571		-7.89921	1.89411		-7.87178	0.75167		-11.7132	1.14233
-10.7363	0.39188		-9.50336	0.03402		-8.97699	0.10701		-7.88895	2.02703		-7.86152	0.82416		-11.703	1.14347
-10.7261	0.39248		-9.49311	0.03626		-8.96674	0.10813		-7.87869	2.16437		-7.85126	0.90151		-11.6927	1.14305
-10.7158	0.39267		-9.48285	0.03862		-8.95648	0.10904		-7.86843	2.30579		-7.84101	0.98383		-11.6825	1.14113
-10.7056	0.39247		-9.47259	0.0411		-8.94622	0.10975		-7.85817	2.45093		-7.83075	1.07118		-11.6722	1.13782
-10.6953	0.39186		-9.46233	0.04372		-8.93596	0.11025		-7.84792	2.59939		-7.82049	1.16361		-11.6619	1.13321
-10.6851	0.39085		-9.45207	0.04646		-8.9257	0.11053		-7.83766	2.75072		-7.81023	1.26112		-11.6517	1.12738
-10.6748	0.38945		-9.44181	0.04935		-8.91544	0.1106		-7.8274	2.90444		-7.79997	1.3637		-11.6414	1.12045
-10.6646	0.38765		-9.43155	0.0524		-8.90518	0.11046		-7.81714	3.06		-7.78971	1.47131		-11.6312	1.11251
-10.6543	0.38546		-9.42129	0.0556		-8.89492	0.1101		-7.80688	3.21685		-7.77946	1.58387		-11.6209	1.10366
-10.644	0.38288		-9.41103	0.05897		-8.88467	0.10954		-7.79662	3.37439		-7.7692	1.70129		-11.6106	1.09399
-10.6338	0.37992		-9.40078	0.06254		-8.87441	0.10881		-7.78636	3.532		-7.75894	1.82341		-11.6004	1.08361
-10.6235	0.37658		-9.39052	0.06632		-8.86415	0.1079		-7.77611	3.68902		-7.74868	1.95008		-11.5901	1.0726
-10.6133	0.37287		-9.38026	0.0703		-8.85389	0.10681		-7.76585	3.84478		-7.73842	2.08109		-11.5799	1.06105
-10.603	0.36887		-9.37	0.07449		-8.84363	0.10554		-7.75559	3.99861		-7.72816	2.21621		-11.5696	1.04903
-10.5928	0.36458		-9.35974	0.0789		-8.83337	0.10409		-7.74533	4.14979		-7.71791	2.35518		-11.5594	1.03664
-10.5825	0.35993		-9.34948	0.08355		-8.82311	0.10245		-7.73507	4.29771		-7.70765	2.49773		-11.5491	1.02392
-10.5722	0.35496		-9.33922	0.08844		-8.81285	0.10067		-7.72481	4.44152		-7.69739	2.64355		-11.5388	1.01094
-10.562	0.34965		-9.32896	0.09359		-8.8026	0.09875		-7.71455	4.58059		-7.68713	2.79232		-11.5286	0.99777
-10.5517	0.34404		-9.3187	0.09901		-8.79234	0.09667		-7.70429	4.71423		-7.67687	2.94367		-11.5183	0.98445
-10.5415	0.33812		-9.30844	0.10472		-8.78208	0.09445		-7.69404	4.84185		-7.66661	3.09725		-11.5081	0.97101
-10.5312	0.33191		-9.29819	0.11073		-8.77182	0.09211		-7.68378	4.96266		-7.65635	3.25268		-11.4978	0.95751
-10.521	0.32543		-9.28793	0.11706		-8.76156	0.08967		-7.67352	5.07609		-7.6461	3.40958		-11.4876	0.94399
-10.5107	0.3187		-9.27767	0.12372		-8.7513	0.08712		-7.66326	5.18157		-7.63584	3.56757		-11.4773	0.93045
-10.5004	0.31185		-9.26741	0.13073		-8.74104	0.08447		-7.653	5.28268		-7.62558	3.72626		-11.467	0.91719
-10.4902	0.30491		-9.25715	0.13809		-8.73078	0.08174		-7.64274	5.37886		-7.61532	3.88527		-11.4568	0.90423
-10.4799	0.29778		-9.24689	0.14584		-8.72053	0.07895		-7.63248	5.46546		-7.60506	4.04423		-11.4465	0.89133
-10.4697	0.29046		-9.23663	0.15397		-8.71027	0.0761		-7.62222	5.54201		-7.5948	4.20279		-11.4362	0.87871
-10.4594	0.28297		-9.22637	0.16251		-8.70001	0.0732		-7.61197	5.60809		-7.58455	4.36059		-11.426	0.8664
-10.4492	0.27535		-9.21611	0.17146		-8.68975	0.07028		-7.60171	5.66334		-7.57429	4.51732		-11.4157	0.8542
-10.4389	0.26769		-9.20586	0.18086		-8.67949	0.06734		-7.59145	5.70747		-7.56403	4.67267		-11.4055	0.84214
-10.4286	0.26001		-9.1956	0.19072		-8.66923	0.0644		-7.58119	5.7403		-7.55377	4.82637		-11.3952	0.83024
-10.4184	0.25226		-9.18534	0.20101		-8.65897	0.06146		-7.57093	5.76168		-7.54351	4.97815		-11.385	0.81871
-10.4081	0.24445		-9.17508	0.21175		-8.64871	0.05854		-7.56067	5.77147		-7.53325	5.12781		-11.3747	0.80758
-10.3979	0.23662		-9.16482	0.22294		-8.63846	0.05565		-7.55041	5.76967		-7.523	5.27513		-11.3644	0.79668
-10.3876	0.22878		-9.15456	0.23456		-8.6282	0.05281		-7.54016	5.75634		-7.51274	5.4241		-11.3542	0.78602
-10.3774	0.22096		-9.1443	0.24663		-8.61794	0.05		-7.5299	5.73162		-7.50248	5.57455		-11.3439	0.77565
-10.3671	0.21318		-9.13404	0.25914		-8.60768	0.04726		-7.51964	5.69573		-7.49222	5.72215		-11.3337	0.76575
-10.3568	0.20546		-9.12378	0.27208		-8.59742	0.04458		-7.50938	5.64895		-7.48196	5.86676		-11.3234	0.75636
-10.3466	0.19783		-9.11352	0.28543		-8.58716	0.04198		-7.49912	5.59164		-7.4717	6.00826		-11.3132	0.74735
-10.3363	0.19031		-9.10327	0.29917		-8.5769	0.03945		-7.48886	5.52422		-7.46144	6.14654		-11.3029	0.73874
-10.3261	0.18292		-9.09301	0.31328		-8.56664	0.037		-7.4786	5.44721		-7.45119	6.28154		-11.2926	0.73057
-10.3158	0.17568		-9.08275	0.32773		-8.55639	0.03464		-7.46834	5.36114		-7.44093	6.4132		-11.2824	0.72288
-10.3056	0.16861		-9.07249	0.34249		-8.54613	0.03237		-7.45809	5.27088		-7.43067	6.54148		-11.2721	0.71569
-10.2953	0.16172		-9.06223	0.35747		-8.53587	0.0302		-7.44783	5.17706		-7.42041	6.66636		-11.2619	0.70903
-10.2851	0.15504		-9.05197	0.37263		-8.52561	0.02813		-7.43757	5.07611		-7.41015	6.78784		-11.2516	0.70294
-10.2748	0.14858		-9.04171	0.38793		-8.51535	0.02616		-7.42731	4.96874		-7.39989	6.90589		-11.2413	0.69743
-10.2645	0.14236		-9.03145	0.40329		-8.50509	0.02429		-7.41705	4.85571		-7.38964	7.02051		-11.2311	0.69253
-10.2543	0.13637		-9.02119	0.41866		-8.49483	0.02251		-7.40679	4.7378		-7.37938	7.1317		-11.2208	0.68824
-10.244	0.13064		-9.01094	0.43396		-8.48457	0.02082		-7.39653	4.61583		-7.36912	7.23942		-11.2106	0.68459
-10.2338	0.12519		-9.00068	0.44912		-8.47431	0.01924		-7.38628	4.49067		-7.35886	7.34367		-11.2003	0.68157
-10.2235	0.12002		-8.99042	0.46407		-8.46406	0.01774		-7.37602	4.36318		-7.3486	7.44438		-11.19	0.67918
-10.2133	0.11513		-8.98016	0.47876		-8.4538	0.01634		-7.36576	4.23426		-7.33834	7.5415		-11.1798	0.67741
-10.203	0.1105		-8.9699	0.49311		-8.44354	0.01503		-7.3555	4.10482		-7.32809	7.63493		-11.1695	0.67625
-10.1927	0.10615		-8.95964	0.50703		-8.43328	0.0138		-7.34524	3.97577		-7.31783	7.72492		-11.1593	0.67568
-10.1825	0.10208		-8.94938	0.52047		-8.42302	0.01265		-7.33498	3.84802		-7.30757	7.81133		-11.149	0.67566
-10.1722	0.09827		-8.93912	0.53327		-8.41276	0.01159		-7.32472	3.7225		-7.29731	7.8936		-11.1387	0.67617
-10.162	0.09472		-8.92886	0.54536		-8.4025	0.0106		-7.31446	3.60009		-7.28705	7.9752		-11.1285	0.67716
-10.1517	0.09143		-8.9186	0.55666		-8.39224	0.00969		-7.30421	3.48168		-7.27679	8.05585		-11.1182	0.67858
-10.1415	0.08839		-8.90835	0.56708		-8.38199	0.00884		-7.29395	3.36815		-7.26654	8.13156		-11.108	0.68039
-10.1312	0.08559		-8.89809	0.57654		-8.37173	0.00816		-7.28369	3.26032		-7.25628	8.20197		-11.0977	0.68253
-10.1209	0.08302		-8.88783	0.58496		-8.36147	0.00747		-7.27343	3.159		-7.24602	8.26669		-11.0875	0.68495
-10.1107	0.08066		-8.87757	0.59227		-8.35121	0.00684		-7.26317	3.06497		-7.23576	8.3253		-11.0772	0.68757
-10.1004	0.07851		-8.86731	0.59842		-8.34095	0.00628		-7.25291	2.97895		-7.2255	8.37738		-11.0669	0.69034
-10.0902	0.07655		-8.85705	0.60336		-8.33069	0.00587		-7.24265	2.90163		-7.21524	8.42247		-11.0567	0.69319
-10.0799	0.07477		-8.84679	0.60705		-8.32043	0.00546		-7.2324	2.83363		-7.20498	8.46012		-11.0464	0.69606
-10.0696	0.07315		-8.83653	0.60943		-8.31017	0.00511		-7.22214	2.77553		-7.19473	8.4899		-11.0362	0.69921
-10.0594	0.07168		-8.82627	0.61048		-8.29992	0.00483		-7.21188	2.72783		-7.18447	8.51151		-11.0259	0.70257
-10.0491	0.07035		-8.81602	0.61017		-8.28966	0.00462		-7.20162	2.691		-7.17421	8.52447		-11.0156	0.70576
-10.0389	0.06914		-8.80576	0.6085		-8.2794	0.00448		-7.19136	2.66541		-7.16395	8.52816		-11.0054	0.70871
-10.0286	0.06803		-8.7955	0.60547		-8.26914	0.00442		-7.1811	2.65136		-7.15369	8.52218		-10.9951	0.71136
-10.0184	0.06704		-8.78524	0.60178		-8.25888	0.00445		-7.17084	2.6491		-7.14343	8.50613		-10.9849	0.71367
-10.0081	0.06616		-8.77498	0.59744		-8.24862	0.00457		-7.16058	2.65877		-7.13318	8.47967		-10.9746	0.71559
-9.99785	0.06534		-8.76472	0.5918		-8.23836	0.00479		-7.15033	2.68054		-7.12292	8.44326		-10.9643	0.71707
-9.9876	0.06458		-8.75446	0.58489		-8.2281	0.00513		-7.14007	2.71438		-7.11266	8.39665		-10.9541	0.71807
-9.97734	0.06385		-8.7442	0.57674		-8.21785	0.0056		-7.12981	2.76013		-7.1024	8.33914		-10.9438	0.71856
-9.96708	0.06316		-8.73394	0.56741		-8.20759	0.00622		-7.11955	2.81758		-7.09214	8.27057		-10.9336	0.71853
-9.95682	0.06249		-8.72368	0.55696		-8.19733	0.00702		-7.10929	2.88648		-7.08188	8.19092		-10.9233	0.71795
-9.94657	0.06183		-8.71343	0.54547		-8.18707	0.00801		-7.09903	2.96645		-7.07163	8.10017		-10.9131	0.71718
-9.93631	0.06118		-8.70317	0.53302		-8.17681	0.00922		-7.08877	3.05712		-7.06137	8.0013		-10.9028	0.71622
-9.92605	0.06052		-8.69291	0.51968		-8.16655	0.0107		-7.07852	3.15796		-7.05111	7.89439		-10.8925	0.71468
-9.9158	0.05989		-8.68265	0.50557		-8.15629	0.01248		-7.06826	3.26825		-7.04085	7.77625		-10.8823	0.71256
-9.90554	0.05926		-8.67239	0.49077		-8.14603	0.01461		-7.058	3.38729		-7.03059	7.64708		-10.872	0.70985
-9.89528	0.05863		-8.66213	0.4754		-8.13578	0.01713		-7.04774	3.51426		-7.02033	7.50717		-10.8618	0.70656
-9.88503	0.05797		-8.65187	0.45955		-8.12552	0.02011		-7.03748	3.64832		-7.01007	7.3569		-10.8515	0.70272
-9.87477	0.05729		-8.64161	0.44336		-8.11526	0.02362		-7.02722	3.7885		-6.99982	7.19672		-10.8412	0.69844
-9.86451	0.05659		-8.63135	0.42692		-8.105	0.02773		-7.01696	3.93381		-6.98956	7.03042		-10.831	0.69374
-9.85425	0.05587		-8.6211	0.41036		-8.09474	0.03253		-7.0067	4.08316		-6.9793	6.85855		-10.8207	0.68852
-9.844	0.05513		-8.61084	0.39379		-8.08448	0.03811		-6.99645	4.23543		-6.96904	6.67845		-10.8105	0.6828
-9.83374	0.05436		-8.60058	0.37733		-8.07422	0.04458		-6.98619	4.38947		-6.95878	6.49076		-10.8002	0.67659
-9.82348	0.05359		-8.59032	0.36109		-8.06396	0.05207		-6.97593	4.54415		-6.94852	6.2962		-10.7899	0.66991
-9.81323	0.0528		-8.58006	0.34518		-8.05371	0.06069		-6.96567	4.69825		-6.93827	6.09552		-10.7797	0.66277
-9.80297	0.052		-8.5698	0.32971		-8.04345	0.07059		-6.95541	4.85042		-6.92801	5.88951		-10.7694	0.65521
-9.79271	0.05121		-8.55954	0.31488		-8.03319	0.08194		-6.94515	4.99951		-6.91775	5.67899		-10.7592	0.64723
-9.78246	0.05043		-8.54928	0.30063		-8.02293	0.0949		-6.93489	5.14429		-6.90749	5.46481		-10.7489	0.63885
-9.7722	0.0498		-8.53902	0.28713		-8.01267	0.10967		-6.92464	5.28341		-6.89723	5.24784		-10.7386	0.63009
-9.76194	0.0491		-8.52876	0.27447		-8.00241	0.12643		-6.91438	5.41567		-6.88697	5.02894		-10.7284	0.62096
-9.75169	0.04843		-8.51851	0.26274		-7.99215	0.14542		-6.90412	5.53991		-6.87672	4.80897		-10.7181	0.61149
-9.74143	0.04779		-8.50825	0.25203		-7.98189	0.16685		-6.89386	5.65502		-6.86646	4.58879		-10.7079	0.60168
-9.73117	0.0472		-8.49799	0.2424		-7.97164	0.19098		-6.8836	5.75998		-6.8562	4.36924		-10.6976	0.59154
-9.72091	0.04665		-8.48773	0.23392		-7.96138	0.21807		-6.87334	5.8538		-6.84594	4.15113		-10.6874	0.58107
-9.71066	0.04617		-8.47747	0.22666		-7.95112	0.24839		-6.86308	5.93563		-6.83568	3.93524		-10.6771	0.57029
-9.7004	0.04576		-8.46721	0.22069		-7.94086	0.28222		-6.85282	6.00467		-6.82542	3.72231		-10.6668	0.5592
-9.69014	0.04542		-8.45695	0.21604		-7.9306	0.31986		-6.84257	6.06024		-6.81517	3.51305		-10.6566	0.54781
-9.67989	0.04518		-8.44669	0.21276		-7.92034	0.36162		-6.83231	6.10178		-6.80491	3.30809		-10.6463	0.53614
-9.66963	0.04514		-8.43643	0.21089		-7.91008	0.40781		-6.82205	6.12883		-6.79465	3.10804		-10.6361	0.52432
-9.65937	0.04513		-8.42618	0.21047		-7.89982	0.45873		-6.81179	6.14502		-6.78439	2.91344		-10.6258	0.51237
-9.64912	0.04524		-8.41592	0.21152		-7.88957	0.51471		-6.80153	6.15011		-6.77413	2.72476		-10.6156	0.50015
-9.63886	0.0455		-8.40566	0.21406		-7.87931	0.57606		-6.79127	6.14		-6.76387	2.54243		-10.6053	0.48768
-9.6286	0.04592		-8.3954	0.2181		-7.86905	0.64308		-6.78101	6.11466		-6.75361	2.3668		-10.595	0.47514
-9.61834	0.04651		-8.38514	0.22365		-7.85879	0.71608		-6.77076	6.07815		-6.74336	2.19818		-10.5848	0.46252
-9.60809	0.04729		-8.37488	0.23072		-7.84853	0.79533		-6.7605	6.03066		-6.7331	2.0368		-10.5745	0.44969
-9.59783	0.04828		-8.36462	0.2393		-7.83827	0.88109		-6.75024	5.96854		-6.72284	1.88283		-10.5642	0.43678
-9.58757	0.0495		-8.35436	0.24939		-7.82801	0.97361		-6.73998	5.89222		-6.71258	1.7364		-10.554	0.42381
-9.57732	0.05098		-8.3441	0.26097		-7.81775	1.07309		-6.72972	5.80213		-6.70232	1.59757		-10.5437	0.41065
-9.56706	0.05275		-8.33384	0.27402		-7.8075	1.1797		-6.71946	5.69905		-6.69206	1.46634		-10.5335	0.39735
-9.5568	0.05485		-8.32359	0.28853		-7.79724	1.29357		-6.7092	5.5836		-6.68181	1.34269		-10.5232	0.38391
-9.54655	0.0573		-8.31333	0.30449		-7.78698	1.41479		-6.69894	5.45659		-6.67155	1.22653		-10.513	0.37037
-9.53629	0.06015		-8.30307	0.32183		-7.77672	1.5434		-6.68869	5.3189		-6.66129	1.11774		-10.5027	0.35674
-9.52603	0.06345		-8.29281	0.34053		-7.76646	1.67937		-6.67843	5.17146		-6.65103	1.01614		-10.4924	0.34306
-9.51578	0.06726		-8.28255	0.36057		-7.7562	1.82261		-6.66817	5.01526		-6.64077	0.92156		-10.4822	0.32936
-9.50552	0.07163		-8.27229	0.38191		-7.74594	1.97305		-6.65791	4.85134		-6.63051	0.83377		-10.4719	0.31566
-9.49526	0.07664		-8.26203	0.40452		-7.73568	2.13032		-6.64765	4.68076		-6.62026	0.75252		-10.4617	0.302
-9.485	0.08236		-8.25177	0.42835		-7.72543	2.29419		-6.63739	4.5046		-6.61	0.67754		-10.4514	0.28841
-9.47475	0.08888		-8.24151	0.45338		-7.71517	2.46429		-6.62713	4.32395		-6.59974	0.60856		-10.4412	0.27493
-9.46449	0.09632		-8.23126	0.47957		-7.70491	2.64017		-6.61688	4.13989		-6.58948	0.5452		-10.4309	0.26159
-9.45423	0.10479		-8.221	0.5069		-7.69465	2.82131		-6.60662	3.95348		-6.57922	0.48733		-10.4206	0.24842
-9.44398	0.11439		-8.21074	0.53534		-7.68439	3.00708		-6.59636	3.76575		-6.56896	0.43454		-10.4104	0.23546
-9.43372	0.12525		-8.20048	0.56487		-7.67413	3.19681		-6.5861	3.5777		-6.5587	0.38653		-10.4001	0.22273
-9.42346	0.13752		-8.19022	0.59548		-7.66387	3.38973		-6.57584	3.39029		-6.54845	0.343		-10.3898	0.21027
-9.41321	0.15137		-8.17996	0.62716		-7.65361	3.58501		-6.56558	3.20442		-6.53819	0.30363		-10.3796	0.19811
-9.40295	0.16696		-8.1697	0.65993		-7.64336	3.78176		-6.55532	3.02094		-6.52793	0.26813		-10.3693	0.18627
-9.39269	0.18449		-8.15944	0.69377		-7.6331	3.9791		-6.54506	2.84062		-6.51767	0.23622		-10.3591	0.17477
-9.38243	0.20416		-8.14918	0.72873		-7.62284	4.17586		-6.53481	2.66409		-6.50741	0.2076		-10.3488	0.16365
-9.37218	0.2262		-8.13892	0.76484		-7.61258	4.37105		-6.52455	2.49218		-6.49715	0.18202		-10.3386	0.15291
-9.36192	0.25084		-8.12867	0.80212		-7.60232	4.56358		-6.51429	2.32533		-6.4869	0.15921		-10.3283	0.14258
-9.35166	0.27832		-8.11841	0.84065		-7.59206	4.75233		-6.50403	2.16406		-6.47664	0.13894		-10.318	0.13266
-9.34141	0.30892		-8.10815	0.8805		-7.5818	4.93616		-6.49377	2.00876		-6.46638	0.12096		-10.3078	0.12318
-9.33115	0.34291		-8.09789	0.9217		-7.57154	5.11394		-6.48351	1.8598		-6.45612	0.10507		-10.2975	0.11413
-9.32089	0.38058		-8.08763	0.96437		-7.56129	5.28453		-6.47325	1.71743		-6.44586	0.09106		-10.2873	0.10553
-9.31064	0.42222		-8.07737	1.0086		-7.55103	5.44684		-6.463	1.58187		-6.4356	0.07875		-10.277	0.09738
-9.30038	0.46818		-8.06711	1.05448		-7.54077	5.59978		-6.45274	1.45324		-6.42535	0.06795		-10.2668	0.08968
-9.29012	0.51877		-8.05685	1.10212		-7.53051	5.74235		-6.44248	1.33162		-6.41509	0.05852		-10.2565	0.08242
-9.27987	0.57427		-8.04659	1.15163		-7.52025	5.87357		-6.43222	1.21702		-6.40483	0.05029		-10.2462	0.0756
-9.26961	0.63503		-8.03634	1.20312		-7.50999	5.99256		-6.42196	1.10942		-6.39457	0.04313		-10.236	0.06921
-9.25935	0.70135		-8.02608	1.2576		-7.49973	6.09853		-6.4117	1.00871		-6.38431	0.03694		-10.2257	0.06324
-9.24909	0.77352		-8.01582	1.31514		-7.48947	6.19076		-6.40144	0.91478		-6.37405	0.03159		-10.2155	0.05769
-9.23884	0.85184		-8.00556	1.37498		-7.47922	6.26867		-6.39118	0.82745		-6.3638	0.02691		-10.2052	0.05254
-9.22858	0.93659		-7.9953	1.43718		-7.46896	6.33176		-6.38093	0.74653		-6.35354	0.02296		-10.1949	0.04777
-9.21832	1.02803		-7.98504	1.50182		-7.4587	6.37969		-6.37067	0.67179		-6.34328	0.01958		-10.1847	0.04338
-9.20807	1.12639		-7.97478	1.56894		-7.44844	6.41636		-6.36041	0.60297		-6.33302	0.01669		-10.1744	0.03935
-9.19781	1.23189		-7.96452	1.63858		-7.43818	6.44166		-6.35015	0.5398		-6.32276	0.01423		-10.1642	0.03565
-9.18755	1.34469		-7.95426	1.71076		-7.42792	6.45142		-6.33989	0.48201		-6.3125	0.01215		-10.1539	0.03228
-9.1773	1.46493		-7.944	1.78546		-7.41766	6.44575		-6.32963	0.42929		-6.30224	0.0104		-10.1436	0.02922
-9.16704	1.59269		-7.93375	1.86265		-7.4074	6.42916		-6.31937	0.38136		-6.29199	0.00892		-10.1334	0.02644
-9.15678	1.72801		-7.92349	1.94227		-7.39714	6.40201		-6.30912	0.33791		-6.28173	0.00769		-10.1231	0.02394
-9.14652	1.87087		-7.91323	2.0242		-7.38689	6.36051		-6.29886	0.29864		-6.27147	0.00666		-10.1129	0.02169
-9.13627	2.02118		-7.90297	2.10833		-7.37663	6.30525		-6.2886	0.26326		-6.26121	0.00581		-10.1026	0.01969
-9.12601	2.17884		-7.89271	2.19449		-7.36637	6.23696		-6.27834	0.23147		-6.25095	0.00512		-10.0923	0.01791
-9.11575	2.34361		-7.88245	2.28249		-7.35611	6.15647		-6.26808	0.203		-6.24069	0.00457		-10.0821	0.01633
-9.1055	2.51519		-7.87219	2.37207		-7.34585	6.06473		-6.25782	0.17758		-6.23044	0.00413		-10.0718	0.01495
-9.09524	2.69323		-7.86193	2.46297		-7.33559	5.9628		-6.24756	0.15494		-6.22018	0.00379		-10.0616	0.01374
-9.08498	2.87727		-7.85167	2.5549		-7.32533	5.85182		-6.2373	0.13485		-6.20992	0.00353		-10.0513	0.0127
-9.07473	3.06681		-7.84141	2.64751		-7.31507	5.733		-6.22705	0.11706		-6.19966	0.00334		-10.0411	0.0118
-9.06447	3.26125		-7.83116	2.74044		-7.30482	5.60761		-6.21679	0.10137		-6.1894	0.00323		-10.0308	0.01104
-9.05421	3.45992		-7.8209	2.8333		-7.29456	5.477		-6.20653	0.08755		-6.17914	0.00317		-10.0205	0.01041
-9.04395	3.66208		-7.81064	2.92566		-7.2843	5.34253		-6.19627	0.07543		-6.16889	0.00317		-10.0103	0.00989
-9.0337	3.86691		-7.80038	3.01717		-7.27404	5.20558		-6.18601	0.06483		-6.15863	0.00321		-10	0.00948
-9.02344	4.07352		-7.79012	3.10724		-7.26378	5.06756		-6.17575	0.05558		-6.14837	0.0033		-9.98976	0.00915
-9.01318	4.28098		-7.77986	3.19545		-7.25352	4.92986		-6.16549	0.04752		-6.13811	0.00337		-9.9795	0.00892
-9.00293	4.48826		-7.7696	3.28136		-7.24326	4.79384		-6.15524	0.04054		-6.12785	0.00355		-9.96924	0.00876
-8.99267	4.69432		-7.75934	3.36448		-7.233	4.66084		-6.14498	0.0345		-6.11759	0.00376		-9.95898	0.00867
-8.98241	4.89807		-7.74908	3.44435		-7.22275	4.53214		-6.13472	0.02929		-6.10733	0.00401		-9.94872	0.00864
-8.97216	5.09837		-7.73883	3.52053		-7.21249	4.40899		-6.12446	0.0248		-6.09708	0.00428		-9.93846	0.00866
-8.9619	5.29408		-7.72857	3.59257		-7.20223	4.29253		-6.1142	0.02096		-6.08682	0.00459		-9.92821	0.00873
-8.95164	5.48403		-7.71831	3.66028		-7.19197	4.18385		-6.10394	0.01767		-6.07656	0.00493		-9.91795	0.00884
-8.94139	5.66707		-7.70805	3.72336		-7.18171	4.08393		-6.09368	0.01486		-6.0663	0.00524		-9.90769	0.00899
-8.93113	5.84203		-7.69779	3.7811		-7.17145	3.99366		-6.08342	0.01247		-6.05604	0.00566		-9.89743	0.00917
-8.92087	6.00781		-7.68753	3.83324		-7.16119	3.91383		-6.07317	0.01045		-6.04578	0.0061		-9.88717	0.00938
-8.91061	6.16329		-7.67727	3.8795		-7.15093	3.84511		-6.06291	0.00874		-6.03553	0.00658		-9.87691	0.00961
-8.90036	6.30744		-7.66701	3.91966		-7.14068	3.78805		-6.05265	0.00729		-6.02527	0.00709		-9.86665	0.00985
-8.8901	6.43927		-7.65675	3.95354		-7.13042	3.74309		-6.04239	0.00608		-6.01501	0.00763		-9.85639	0.01012
-8.87984	6.55786		-7.64649	3.98101		-7.12016	3.71054		-6.03213	0.00506		-6.00475	0.0082		-9.84614	0.01039
-8.86959	6.66237		-7.63624	4.00616		-7.1099	3.6906		-6.02187	0.00421		-5.99449	0.0088		-9.83588	0.01068
-8.85933	6.75205		-7.62598	4.02895		-7.09964	3.68332		-6.01161	0.0035		-5.98423	0.00944		-9.82562	0.01098
-8.84907	6.83096		-7.61572	4.04517		-7.08938	3.68864		-6.00136	0.00291		-5.97398	0.01011		-9.81536	0.01128
-8.83882	6.89853		-7.60546	4.05483		-7.07912	3.7064		-5.9911	0.00243		-5.96372	0.0108		-9.8051	0.01158
-8.82856	6.94953		-7.5952	4.058		-7.06886	3.73628		-5.98084	0.00203		-5.95346	0.01153		-9.79484	0.01189
-8.8183	6.98359		-7.58494	4.05481		-7.05861	3.77788		-5.97058	0.0017		-5.9432	0.01229		-9.78458	0.0122
-8.80804	7.00045		-7.57468	4.04545		-7.04835	3.83067		-5.96032	0.00144		-5.93294	0.01307		-9.77432	0.0125
-8.79779	6.99996		-7.56442	4.03014		-7.03809	3.89413		-5.95006	0.00123		-5.92268	0.01387		-9.76406	0.01281
-8.78753	6.98214		-7.55416	4.00915		-7.02783	3.96753		-5.9398	0.00106		-5.91243	0.0147		-9.75381	0.01312
-8.77727	6.9471		-7.54391	3.98281		-7.01757	4.04996		-5.92954	0.000920696		-5.90217	0.01555		-9.74355	0.01343
-8.76702	6.8951		-7.53365	3.95146		-7.00731	4.14051		-5.91929	0.000816062		-5.89191	0.01642		-9.73329	0.01373
-8.75676	6.82652		-7.52339	3.9155		-6.99705	4.23836		-5.90903	0.000736839		-5.88165	0.01729		-9.72303	0.01404
-8.7465	6.74659		-7.51313	3.87536		-6.98679	4.34246		-5.89877	0.000678635		-5.87139	0.01818		-9.71277	0.01436
-8.73625	6.65587		-7.50287	3.83147		-6.97654	4.45168		-5.88851	0.000567244		-5.86113	0.01908		-9.70251	0.0147
-8.72599	6.5503		-7.49261	3.78432		-6.96628	4.56485		-5.87825	0.000556708		-5.85087	0.01997		-9.69225	0.01504
-8.71573	6.43059		-7.48235	3.73439		-6.95602	4.68072		-5.86799	0.000555645		-5.84062	0.02087		-9.68199	0.01539
-8.70548	6.2976		-7.47209	3.68217		-6.94576	4.79808		-5.85773	0.000562699		-5.83036	0.02175		-9.67174	0.01574
-8.69522	6.15224		-7.46183	3.62818		-6.9355	4.91571		-5.84748	0.000506258		-5.8201	0.02263		-9.66148	0.01611
-8.68496	5.99549		-7.45157	3.57294		-6.92524	5.03241		-5.83722	0.000541256		-5.80984	0.02349		-9.65122	0.01648
-8.6747	5.8284		-7.44132	3.51697		-6.91498	5.14695		-5.82696	0.000578502		-5.79958	0.02433		-9.64096	0.01687
-8.66445	5.65205		-7.43106	3.46076		-6.90472	5.25814		-5.8167	0.000617808		-5.78932	0.02515		-9.6307	0.01727
-8.65419	5.46758		-7.4208	3.40485		-6.89447	5.36503		-5.80644	0.000659144		-5.77907	0.02594		-9.62044	0.0177
-8.64393	5.27614		-7.41054	3.34972		-6.88421	5.46648		-5.79618	0.000702422		-5.76881	0.02669		-9.61018	0.01814
-8.63368	5.07889		-7.40028	3.29587		-6.87395	5.56122		-5.78592	0.000747547		-5.75855	0.0274		-9.59992	0.01861
-8.62342	4.877		-7.39002	3.24508		-6.86369	5.64824		-5.77566	0.000794424		-5.74829	0.02806		-9.58966	0.01911
-8.61316	4.67163		-7.37976	3.19782		-6.85343	5.72659		-5.76541	0.000842966		-5.73803	0.02868		-9.57941	0.01964
-8.60291	4.4639		-7.3695	3.15319		-6.84317	5.79539		-5.75515	0.000893064		-5.72777	0.02924		-9.56915	0.0202
-8.59265	4.25491		-7.35924	3.11161		-6.83291	5.85387		-5.74489	0.000944635		-5.71752	0.02975		-9.55889	0.0208
-8.58239	4.04573		-7.34899	3.07348		-6.82265	5.9051		-5.73463	0.00099794		-5.70726	0.0302		-9.54863	0.02145
-8.57213	3.83738		-7.33873	3.03917		-6.8124	5.94843		-5.72437	0.00105		-5.697	0.03058		-9.53837	0.02214
-8.56188	3.63079		-7.32847	3.00904		-6.80214	5.97956		-5.71411	0.00111		-5.68674	0.03091		-9.52811	0.02289
-8.55162	3.42688		-7.31821	2.98344		-6.79188	5.99803		-5.70385	0.00117		-5.67648	0.03117		-9.51785	0.02369
-8.54136	3.22647		-7.30795	2.96268		-6.78162	6.0035		-5.6936	0.00122		-5.66622	0.03136		-9.50759	0.02455
-8.53111	3.03031		-7.29769	2.94706		-6.77136	5.99575		-5.68334	0.00128		-5.65596	0.0315		-9.49734	0.02547
-8.52085	2.83909		-7.28743	2.93688		-6.7611	5.97467		-5.67308	0.00135		-5.64571	0.03156		-9.48708	0.02646
-8.51059	2.6534		-7.27717	2.93239		-6.75084	5.94023		-5.66282	0.00141		-5.63545	0.03161		-9.47682	0.02752
-8.50034	2.47378		-7.26691	2.93384		-6.74058	5.89256		-5.65256	0.00147		-5.62519	0.03162		-9.46656	0.02866
-8.49008	2.30067		-7.25665	2.94143		-6.73033	5.83187		-5.6423	0.00154		-5.61493	0.03159		-9.4563	0.02987
-8.47982	2.13445		-7.2464	2.95537		-6.72007	5.75846		-5.63204	0.00161		-5.60467	0.03149		-9.44604	0.03117
-8.46957	1.97541		-7.23614	2.97582		-6.70981	5.67674		-5.62178	0.00168		-5.59441	0.03135		-9.43578	0.03255
-8.45931	1.82379		-7.22588	3.00292		-6.69955	5.58717		-5.61153	0.00175		-5.58416	0.03115		-9.42552	0.03403
-8.44905	1.67973		-7.21562	3.03686		-6.68929	5.48632		-5.60127	0.00183		-5.5739	0.03091		-9.41526	0.03559
-8.43879	1.54333		-7.20536	3.0777		-6.67903	5.37481		-5.59101	0.00191		-5.56364	0.03064		-9.40501	0.03724
-8.42854	1.41463		-7.1951	3.12543		-6.66877	5.25332		-5.58075	0.002		-5.55338	0.03033		-9.39475	0.03899
-8.41828	1.29358		-7.18484	3.18097		-6.65851	5.12257		-5.57049	0.00209		-5.54312	0.03		-9.38449	0.04084
-8.40802	1.18013		-7.17458	3.24429		-6.64826	4.98337		-5.56023	0.00219		-5.53286	0.02965		-9.37423	0.04281
-8.39777	1.07423		-7.16432	3.31434		-6.638	4.83655		-5.54997	0.0023		-5.52261	0.02929		-9.36397	0.04489
-8.38751	0.97556		-7.15407	3.39107		-6.62774	4.68298		-5.53972	0.00242		-5.51235	0.02893		-9.35371	0.04706
-8.37725	0.884		-7.14381	3.47428		-6.61748	4.52356		-5.52946	0.00255		-5.50209	0.02857		-9.34345	0.04934
-8.367	0.79932		-7.13355	3.56363		-6.60722	4.35922		-5.5192	0.00269		-5.49183	0.02822		-9.33319	0.05171
-8.35674	0.72126		-7.12329	3.65884		-6.59696	4.19086		-5.50894	0.00284		-5.48157	0.0279		-9.32294	0.05417
-8.34648	0.64954		-7.11303	3.75954		-6.5867	4.01942		-5.49868	0.003		-5.47131	0.0276		-9.31268	0.05672
-8.33622	0.58387		-7.10277	3.86532		-6.57644	3.8458		-5.48842	0.00319		-5.46105	0.02733		-9.30242	0.05936
-8.32597	0.52396		-7.09251	3.97576		-6.56619	3.67089		-5.47816	0.00338		-5.4508	0.02711		-9.29216	0.06208
-8.31571	0.46957		-7.08225	4.09031		-6.55593	3.49555		-5.4679	0.0036		-5.44054	0.02694		-9.2819	0.06488
-8.30545	0.42025		-7.07199	4.2084		-6.54567	3.3206		-5.45765	0.00384		-5.43028	0.02683		-9.27164	0.06775
-8.2952	0.37575		-7.06173	4.32943		-6.53541	3.14683		-5.44739	0.0041		-5.42002	0.02678		-9.26138	0.07068
-8.28494	0.33575		-7.05148	4.45271		-6.52515	2.97492		-5.43713	0.00438		-5.40976	0.02681		-9.25112	0.07366
-8.27468	0.29996		-7.04122	4.57753		-6.51489	2.8057		-5.42687	0.00468		-5.3995	0.02691		-9.24086	0.0767
-8.26443	0.26808		-7.03096	4.70313		-6.50463	2.63973		-5.41661	0.00502		-5.38925	0.02709		-9.23061	0.07976
-8.25417	0.23982		-7.0207	4.82881		-6.49437	2.47757		-5.40635	0.00538		-5.37899	0.02735		-9.22035	0.08286
-8.24391	0.21492		-7.01044	4.95374		-6.48412	2.31968		-5.39609	0.00578		-5.36873	0.02771		-9.21009	0.08597
-8.23365	0.19311		-7.00018	5.07697		-6.47386	2.16668		-5.38584	0.0062		-5.35847	0.02816		-9.19983	0.08909
-8.2234	0.17416		-6.98992	5.19762		-6.4636	2.01886		-5.37558	0.00666		-5.34821	0.0287		-9.18957	0.09221
-8.21314	0.15784		-6.97966	5.3148		-6.45334	1.87656		-5.36532	0.00716		-5.33795	0.02934		-9.17931	0.0953
-8.20288	0.14393		-6.9694	5.42763		-6.44308	1.74006		-5.35506	0.00769		-5.3277	0.03007		-9.16905	0.09837
-8.19263	0.13226		-6.95915	5.53543		-6.43282	1.60956		-5.3448	0.00826		-5.31744	0.0309		-9.15879	0.10139
-8.18237	0.12264		-6.94889	5.63731		-6.42256	1.48524		-5.33454	0.00888		-5.30718	0.03181		-9.14854	0.10435
-8.17211	0.11492		-6.93863	5.73222		-6.4123	1.36718		-5.32428	0.00953		-5.29692	0.03282		-9.13828	0.10725
-8.16186	0.10897		-6.92837	5.81935		-6.40204	1.25544		-5.31402	0.01022		-5.28666	0.03391		-9.12802	0.11008
-8.1516	0.10468		-6.91811	5.89792		-6.39179	1.15003		-5.30377	0.01095		-5.2764	0.03509		-9.11776	0.11283
-8.14134	0.10194		-6.90785	5.96718		-6.38153	1.05091		-5.29351	0.01173		-5.26615	0.03633		-9.1075	0.11548
-8.13109	0.10068		-6.89759	6.02647		-6.37127	0.958		-5.28325	0.01255		-5.25589	0.03765		-9.09724	0.11801
-8.12083	0.10084		-6.88733	6.07517		-6.36101	0.87118		-5.27299	0.01341		-5.24563	0.03903		-9.08698	0.1204
-8.11057	0.1024		-6.87707	6.11644		-6.35075	0.79031		-5.26273	0.01431		-5.23537	0.04046		-9.07672	0.12268
-8.10031	0.10532		-6.86681	6.14979		-6.34049	0.71521		-5.25247	0.01525		-5.22511	0.04194		-9.06646	0.12482
-8.09006	0.10962		-6.85656	6.17109		-6.33023	0.64568		-5.24221	0.01623		-5.21485	0.04345		-9.05621	0.1268
-8.0798	0.11532		-6.8463	6.17999		-6.31997	0.58152		-5.23196	0.01725		-5.20459	0.04499		-9.04595	0.12862
-8.06954	0.12245		-6.83604	6.17623		-6.30972	0.52247		-5.2217	0.01831		-5.19434	0.04654		-9.03569	0.13029
-8.05929	0.13108		-6.82578	6.15965		-6.29946	0.46831		-5.21144	0.0194		-5.18408	0.0481		-9.02543	0.13176
-8.04903	0.14129		-6.81552	6.1302		-6.2892	0.41876		-5.20118	0.02052		-5.17382	0.04965		-9.01517	0.13306
-8.03877	0.15318		-6.80526	6.0879		-6.27894	0.37359		-5.19092	0.02168		-5.16356	0.05118		-9.00491	0.13416
-8.02852	0.16688		-6.795	6.03289		-6.26868	0.33252		-5.18066	0.02286		-5.1533	0.05268		-8.99465	0.13506
-8.01826	0.18251		-6.78474	5.96875		-6.25842	0.29528		-5.1704	0.02406		-5.14304	0.05414		-8.98439	0.13574
-8.008	0.20024		-6.77448	5.89577		-6.24816	0.26164		-5.16014	0.02529		-5.13279	0.05555		-8.97414	0.1362
-7.99774	0.22025		-6.76423	5.81097		-6.2379	0.23132		-5.14989	0.02653		-5.12253	0.05689		-8.96388	0.13644
-7.98749	0.24277		-6.75397	5.7148		-6.22765	0.20408		-5.13963	0.02779		-5.11227	0.05816		-8.95362	0.1365
-7.97723	0.26801		-6.74371	5.60778		-6.21739	0.17968		-5.12937	0.02905		-5.10201	0.05936		-8.94336	0.13638
-7.96697	0.29616		-6.73345	5.49052		-6.20713	0.15788		-5.11911	0.03032		-5.09175	0.06048		-8.9331	0.13603
-7.95672	0.32745		-6.72319	5.36367		-6.19687	0.13848		-5.10885	0.03159		-5.08149	0.06149		-8.92284	0.13547
-7.94646	0.36214		-6.71293	5.2279		-6.18661	0.12125		-5.09859	0.03286		-5.07124	0.0624		-8.91258	0.13469
-7.9362	0.40049		-6.70267	5.08414		-6.17635	0.106		-5.08833	0.03411		-5.06098	0.06318		-8.90232	0.13369
-7.92595	0.44268		-6.69241	4.93401		-6.16609	0.09254		-5.07808	0.03535		-5.05072	0.06383		-8.89206	0.13251
-7.91569	0.48919		-6.68215	4.77838		-6.15583	0.0807		-5.06782	0.03658		-5.04046	0.06435		-8.88181	0.13114
-7.90543	0.54019		-6.67189	4.61718		-6.14558	0.07032		-5.05756	0.03778		-5.0302	0.06473		-8.87155	0.12958
-7.89518	0.59596		-6.66164	4.45131		-6.13532	0.06123		-5.0473	0.03895		-5.01994	0.06498		-8.86129	0.12783
-7.88492	0.65679		-6.65138	4.28163		-6.12506	0.05331		-5.03704	0.0401		-5.00968	0.06508		-8.85103	0.12594
-7.87466	0.72295		-6.64112	4.10904		-6.1148	0.04643		-5.02678	0.04121		-4.99943	0.06507		-8.84077	0.12387
-7.8644	0.79471		-6.63086	3.9344		-6.10454	0.04046		-5.01652	0.04229		-4.98917	0.06494		-8.83051	0.12166
-7.85415	0.87231		-6.6206	3.75856		-6.09428	0.03531		-5.00626	0.04333		-4.97891	0.06466		-8.82025	0.11931
-7.84389	0.95604		-6.61034	3.58235		-6.08402	0.03087		-4.99601	0.04431		-4.96865	0.06424		-8.80999	0.11682
-7.83363	1.0461		-6.60008	3.40657		-6.07376	0.02706		-4.98575	0.04524		-4.95839	0.0637		-8.79974	0.11422
-7.82338	1.14253		-6.58982	3.23198		-6.06351	0.0238		-4.97549	0.04611		-4.94813	0.06304		-8.78948	0.11151
-7.81312	1.24567		-6.57956	3.05928		-6.05325	0.02101		-4.96523	0.04691		-4.93788	0.06224		-8.77922	0.10871
-7.80286	1.35551		-6.56931	2.88914		-6.04299	0.01865		-4.95497	0.04763		-4.92762	0.06132		-8.76896	0.10584
-7.79261	1.47211		-6.55905	2.72218		-6.03273	0.01663		-4.94471	0.04828		-4.91736	0.06026		-8.7587	0.10291
-7.78235	1.59548		-6.54879	2.55895		-6.02247	0.01493		-4.93445	0.04884		-4.9071	0.05909		-8.74844	0.09999
-7.77209	1.72558		-6.53853	2.39997		-6.01221	0.01349		-4.9242	0.04932		-4.89684	0.05781		-8.73818	0.09711
-7.76183	1.86231		-6.52827	2.24567		-6.00195	0.01228		-4.91394	0.04971		-4.88658	0.05644		-8.72792	0.09421
-7.75158	2.00552		-6.51801	2.09646		-5.99169	0.01126		-4.90368	0.05		-4.87633	0.05497		-8.71766	0.09134
-7.74132	2.15496		-6.50775	1.95265		-5.98144	0.01041		-4.89342	0.05021		-4.86607	0.05343		-8.70741	0.08849
-7.73106	2.31036		-6.49749	1.81452		-5.97118	0.00969		-4.88316	0.05033		-4.85581	0.05182		-8.69715	0.0857
-7.72081	2.47135		-6.48723	1.68228		-5.96092	0.00908		-4.8729	0.05034		-4.84555	0.05016		-8.68689	0.08299
-7.71055	2.63748		-6.47697	1.55611		-5.95066	0.00858		-4.86264	0.05026		-4.83529	0.04844		-8.67663	0.08038
-7.70029	2.80826		-6.46672	1.43609		-5.9404	0.00816		-4.85238	0.05008		-4.82503	0.04668		-8.66637	0.0779
-7.69004	2.98311		-6.45646	1.32234		-5.93014	0.00781		-4.84213	0.04981		-4.81478	0.04489		-8.65611	0.07556
-7.67978	3.16137		-6.4462	1.21484		-5.91988	0.00751		-4.83187	0.04944		-4.80452	0.04308		-8.64585	0.07341
-7.66952	3.34234		-6.43594	1.11358		-5.90962	0.00725		-4.82161	0.04898		-4.79426	0.04126		-8.63559	0.07146
-7.65927	3.52523		-6.42568	1.01848		-5.89937	0.00696		-4.81135	0.04844		-4.784	0.03944		-8.62534	0.06975
-7.64901	3.7092		-6.41542	0.92946		-5.88911	0.00677		-4.80109	0.04784		-4.77374	0.03763		-8.61508	0.06831
-7.63875	3.89336		-6.40516	0.84639		-5.87885	0.00661		-4.79083	0.04718		-4.76348	0.03584		-8.60482	0.06718
-7.62849	4.07676		-6.3949	0.76911		-5.86859	0.00646		-4.78057	0.04644		-4.75322	0.03407		-8.59456	0.0664
-7.61824	4.25843		-6.38464	0.69744		-5.85833	0.00632		-4.77032	0.04563		-4.74297	0.03234		-8.5843	0.066
-7.60798	4.43735		-6.37439	0.6312		-5.84807	0.00618		-4.76006	0.04475		-4.73271	0.03065		-8.57404	0.06602
-7.59772	4.61247		-6.36413	0.57017		-5.83781	0.00606		-4.7498	0.04379		-4.72245	0.02901		-8.56378	0.06652
-7.58747	4.78274		-6.35387	0.51412		-5.82755	0.00594		-4.73954	0.04277		-4.71219	0.02743		-8.55352	0.06753
-7.57721	4.94711		-6.34361	0.46282		-5.8173	0.00582		-4.72928	0.04169		-4.70193	0.0259		-8.54326	0.06911
-7.56695	5.10452		-6.33335	0.41604		-5.80704	0.00571		-4.71902	0.04055		-4.69167	0.02444		-8.53301	0.07132
-7.5567	5.25396		-6.32309	0.37354		-5.79678	0.0056		-4.70876	0.03937		-4.68142	0.02305		-8.52275	0.07429
-7.54644	5.3944		-6.31283	0.33506		-5.78652	0.00542		-4.6985	0.03815		-4.67116	0.02173		-8.51249	0.07793
-7.53618	5.5249		-6.30257	0.30037		-5.77626	0.00533		-4.68825	0.03689		-4.6609	0.02049		-8.50223	0.08238
-7.52592	5.64454		-6.29231	0.26923		-5.766	0.00524		-4.67799	0.0356		-4.65064	0.01932		-8.49197	0.08769
-7.51567	5.75247		-6.28205	0.24141		-5.75574	0.00515		-4.66773	0.03428		-4.64038	0.01823		-8.48171	0.09394
-7.50541	5.84792		-6.2718	0.21669		-5.74548	0.00507		-4.65747	0.03295		-4.63012	0.01722		-8.47145	0.1012
-7.49515	5.93019		-6.26154	0.19483		-5.73523	0.00498		-4.64721	0.0316		-4.61987	0.01629		-8.46119	0.10955
-7.4849	5.99868		-6.25128	0.17565		-5.72497	0.00491		-4.63695	0.03024		-4.60961	0.01543		-8.45094	0.11906
-7.47464	6.05693		-6.24102	0.15894		-5.71471	0.00484		-4.62669	0.02889		-4.59935	0.01466		-8.44068	0.12982
-7.46438	6.10452		-6.23076	0.14451		-5.70445	0.00477		-4.61644	0.02753		-4.58909	0.01396		-8.43042	0.14189
-7.45413	6.13701		-6.2205	0.13218		-5.69419	0.00471		-4.60618	0.02619		-4.57883	0.01334		-8.42016	0.15538
-7.44387	6.15416		-6.21024	0.12179		-5.68393	0.00467		-4.59592	0.02486		-4.56857	0.01279		-8.4099	0.17035
-7.43361	6.15584		-6.19998	0.11316		-5.67367	0.00463		-4.58566	0.02355		-4.55831	0.01231		-8.39964	0.18689
-7.42335	6.14203		-6.18972	0.10616		-5.66341	0.00461		-4.5754	0.02226		-4.54806	0.01191		-8.38938	0.20509
-7.4131	6.11283		-6.17947	0.10064		-5.65316	0.0046		-4.56514	0.021		-4.5378	0.01157		-8.37912	0.22503
-7.40284	6.06847		-6.16921	0.09649		-5.6429	0.0046		-4.55488	0.01977		-4.52754	0.01129		-8.36886	0.24679
-7.39258	6.01339		-6.15895	0.09357		-5.63264	0.00461		-4.54462	0.01857		-4.51728	0.01108		-8.35861	0.27044
-7.38233	5.94798		-6.14869	0.09177		-5.62238	0.00464		-4.53437	0.01741		-4.50702	0.01092		-8.34835	0.29606
-7.37207	5.86863		-6.13843	0.091		-5.61212	0.00468		-4.52411	0.01629		-4.49676	0.01082		-8.33809	0.32373
-7.36181	5.77593		-6.12817	0.09115		-5.60186	0.00474		-4.51385	0.01522		-4.48651	0.01078		-8.32783	0.35349
-7.35156	5.67054		-6.11791	0.09213		-5.5916	0.00482		-4.50359	0.01418		-4.47625	0.01078		-8.31757	0.38542
-7.3413	5.55323		-6.10765	0.09387		-5.58134	0.00491		-4.49333	0.0132		-4.46599	0.01083		-8.30731	0.41956
-7.33104	5.42481		-6.09739	0.09627		-5.57109	0.00502		-4.48307	0.01225		-4.45573	0.01093		-8.29705	0.45595
-7.32079	5.28618		-6.08713	0.09927		-5.56083	0.00515		-4.47281	0.01136		-4.44547	0.01106		-8.28679	0.49462
-7.31053	5.13829		-6.07688	0.1028		-5.55057	0.00529		-4.46256	0.01051		-4.43521	0.01124		-8.27654	0.5356
-7.30027	4.98213		-6.06662	0.10679		-5.54031	0.00546		-4.4523	0.0097		-4.42496	0.01146		-8.26628	0.57889
-7.29001	4.81872		-6.05636	0.11118		-5.53005	0.00565		-4.44204	0.00894		-4.4147	0.01171		-8.25602	0.6245
-7.27976	4.6491		-6.0461	0.11591		-5.51979	0.00586		-4.43178	0.00823		-4.40444	0.012		-8.24576	0.6724
-7.2695	4.47433		-6.03584	0.12091		-5.50953	0.00608		-4.42152	0.00756		-4.39418	0.01232		-8.2355	0.72257
-7.25924	4.29553		-6.02558	0.12613		-5.49927	0.00634		-4.41126	0.00694		-4.38392	0.01267		-8.22524	0.77498
-7.24899	4.11373		-6.01532	0.13153		-5.48902	0.00661		-4.401	0.00635		-4.37366	0.01304		-8.21498	0.82956
-7.23873	3.92989		-6.00506	0.13705		-5.47876	0.0069		-4.39074	0.00581		-4.36341	0.01344		-8.20472	0.88626
-7.22847	3.745		-5.9948	0.14263		-5.4685	0.00722		-4.38049	0.00531		-4.35315	0.01386		-8.19446	0.94498
-7.21822	3.56		-5.98455	0.14823		-5.45824	0.00757		-4.37023	0.00484		-4.34289	0.01429		-8.18421	1.00565
-7.20796	3.3758		-5.97429	0.1538		-5.44798	0.00794		-4.35997	0.00442		-4.33263	0.01475		-8.17395	1.06814
-7.1977	3.19326		-5.96403	0.15929		-5.43772	0.00833		-4.34971	0.00402		-4.32237	0.01523		-8.16369	1.13235
-7.18744	3.01317		-5.95377	0.1646		-5.42746	0.00875		-4.33945	0.00365		-4.31211	0.01572		-8.15343	1.19815
-7.17719	2.83625		-5.94351	0.16983		-5.4172	0.00919		-4.32919	0.00332		-4.30185	0.01622		-8.14317	1.2654
-7.16693	2.66318		-5.93325	0.17485		-5.40694	0.00966		-4.31893	0.00301		-4.2916	0.01674		-8.13291	1.33398
-7.15667	2.49456		-5.92299	0.17963		-5.39669	0.01016		-4.30868	0.00273		-4.28134	0.01727		-8.12265	1.40371
-7.14642	2.33091		-5.91273	0.18412		-5.38643	0.01069		-4.29842	0.00248		-4.27108	0.01782		-8.11239	1.47446
-7.13616	2.17269		-5.90247	0.18831		-5.37617	0.01124		-4.28816	0.00225		-4.26082	0.01837		-8.10214	1.54606
-7.1259	2.02029		-5.89221	0.19215		-5.36591	0.01183		-4.2779	0.00203		-4.25056	0.01893		-8.09188	1.61859
-7.11565	1.87402		-5.88196	0.19562		-5.35565	0.01244		-4.26764	0.00184		-4.2403	0.01949		-8.08162	1.69189
-7.10539	1.73414		-5.8717	0.19869		-5.34539	0.01309		-4.25738	0.00167		-4.23005	0.02007		-8.07136	1.76558
-7.09513	1.60083		-5.86144	0.20128		-5.33513	0.01377		-4.24712	0.00151		-4.21979	0.02064		-8.0611	1.8395
-7.08488	1.47421		-5.85118	0.2035		-5.32487	0.01447		-4.23686	0.00136		-4.20953	0.02122		-8.05084	1.9135
-7.07462	1.35438		-5.84092	0.20527		-5.31462	0.01522		-4.22661	0.00123		-4.19927	0.02181		-8.04058	1.98745
-7.06436	1.24134		-5.83066	0.20678		-5.30436	0.01599		-4.21635	0.00112		-4.18901	0.02241		-8.03032	2.06121
-7.0541	1.13504		-5.8204	0.20804		-5.2941	0.01681		-4.20609	0.00101		-4.17875	0.02302		-8.02006	2.13467
-7.04385	1.03539		-5.81014	0.20881		-5.28384	0.01766		-4.19583	0.000916331		-4.1685	0.02362		-8.00981	2.20772
-7.03359	0.94227		-5.79988	0.20909		-5.27358	0.01856		-4.18557	0.000830465		-4.15824	0.02423		-7.99955	2.28026
-7.02333	0.85552		-5.78963	0.20888		-5.26332	0.01948		-4.17531	0.000753171		-4.14798	0.02483		-7.98929	2.35219
-7.01308	0.77495		-5.77937	0.20819		-5.25306	0.02045		-4.16505	0.00068365		-4.13772	0.02542		-7.97903	2.42345
-7.00282	0.70035		-5.76911	0.207		-5.2428	0.02144		-4.1548	0.000621175		-4.12746	0.02601		-7.96877	2.49397
-6.99256	0.63147		-5.75885	0.20537		-5.23255	0.02248		-4.14454	0.000565083		-4.1172	0.02659		-7.95851	2.56369
-6.98231	0.56807		-5.74859	0.20328		-5.22229	0.02355		-4.13428	0.000514774		-4.10694	0.02715		-7.94825	2.63255
-6.97205	0.50988		-5.73833	0.20075		-5.21203	0.02465		-4.12402	0.000469546		-4.09669	0.02771		-7.93799	2.70053
-6.96179	0.45662		-5.72807	0.1978		-5.20177	0.02579		-4.11376	0.000429252		-4.08643	0.02825		-7.92774	2.76962
-6.95153	0.40801		-5.71781	0.19444		-5.19151	0.02696		-4.1035	0.00039325		-4.07617	0.02877		-7.91748	2.83979
-6.94128	0.36378		-5.70755	0.19071		-5.18125	0.02816		-4.09324	0.000360933		-4.06591	0.02929		-7.90722	2.90891
-6.93102	0.32363		-5.69729	0.18664		-5.17099	0.02939		-4.08298	0.000332395		-4.05565	0.02978		-7.89696	2.97689
-6.92076	0.28729		-5.68704	0.18223		-5.16073	0.03065		-4.07273	0.000307047		-4.04539	0.03026		-7.8867	3.04367
-6.91051	0.25449		-5.67678	0.17754		-5.15048	0.03195		-4.06247	0.00028446		-4.03514	0.03072		-7.87644	3.10916
-6.90025	0.22496		-5.66652	0.17259		-5.14022	0.03326		-4.05221	0.000264665		-4.02488	0.03116		-7.86618	3.17351
-6.88999	0.19844		-5.65626	0.16748		-5.12996	0.0346		-4.04195	0.000247248		-4.01462	0.03158		-7.85592	3.23663
-6.87974	0.1747		-5.646	0.16223		-5.1197	0.03595		-4.03169	0.000231987		-4.00436	0.03198		-7.84566	3.29814
-6.86948	0.15348		-5.63574	0.15683		-5.10944	0.03732		-4.02143	0.000218678		-3.9941	0.03235		-7.83541	3.35794
-6.85922	0.13457		-5.62548	0.15129		-5.09918	0.0387		-4.01117	0.000207137		-3.98384	0.03271		-7.82515	3.41586
-6.84897	0.11776		-5.61522	0.14566		-5.08892	0.04009		-4.00092	0.00019719		-3.97359	0.03304		-7.81489	3.47176
-6.83871	0.10286		-5.60496	0.13996		-5.07866	0.04149		-3.99066	0.000188679		-3.96333	0.03336		-7.80463	3.52546
-6.82845	0.08967		-5.5947	0.13422		-5.06841	0.04289		-3.9804	0.000181404		-3.95307	0.03365		-7.79437	3.57676
-6.81819	0.07803		-5.58445	0.12848		-5.05815	0.04428		-3.97014	0.000175341		-3.94281	0.03392		-7.78411	3.62553
-6.80794	0.06778		-5.57419	0.12277		-5.04789	0.04565		-3.95988	0.000170297		-3.93255	0.03418		-7.77385	3.67145
-6.79768	0.05878		-5.56393	0.11711		-5.03763	0.04701		-3.94962	0.000166151		-3.92229	0.03444		-7.76359	3.71434
-6.78742	0.05088		-5.55367	0.11152		-5.02737	0.04834		-3.93936	0.000162792		-3.91204	0.03472		-7.75334	3.75397
-6.77717	0.04397		-5.54341	0.10604		-5.01711	0.04964		-3.9291	0.000160112		-3.90178	0.03498		-7.74308	3.79014
-6.76691	0.03794		-5.53315	0.10068		-5.00685	0.0509		-3.91885	0.000158007		-3.89152	0.03522		-7.73282	3.82253
-6.75665	0.03269		-5.52289	0.09547		-4.99659	0.05211		-3.90859	0.000156398		-3.88126	0.03545		-7.72256	3.85094
[truncated: 2,271 more rows]

## Sheet: Fig. 2e
	PCE low (%)	PCE high (%)
pristine	16.6	19.3
niacin	15.2	18.8
β-estradiol	19.75	21.6
NAM	17.26	19.2
DNA	16.55	20.6
ART	19.88	22.4

## Sheet: Fig. 2f
	ART			DNA			NAM			pristine			β-estradiol			niacin
Time (hrs.)	PCE (arb.units)		Time (hrs.)	PCE (arb.units)		Time (hrs.)	PCE (arb.units)		Time (hrs.)	PCE (arb.units)		Time (hrs.)	PCE (arb.units)		Time (hrs.)	PCE (arb.units)
0	0.99949		0	0.99901		0	0.99833		0	0.99958		0	0.99996		0	0.99897
1	0.99043		1	0.99136		1	0.97158		1	0.96448		1	0.95031		1	0.94167
2	0.98227		2	0.98313		2	0.94982		2	0.93023		2	0.89564		2	0.87877
3	0.97532		3	0.97559		3	0.93509		3	0.89777		3	0.8347		3	0.81029
4	0.9688		4	0.96398		4	0.92017		4	0.86452		4	0.77278		4	0.73676
5	0.96438		5	0.9493		5	0.9065		5	0.82535		5	0.71685		5	0.66614
6	0.96094		6	0.93401		6	0.89571		6	0.77782		6	0.67049		6	0.6045
7	0.95562		7	0.9199		7	0.88681		7	0.71623		7	0.62693		7	0.54683
8	0.94674		8	0.90744		8	0.87829		8	0.65297		8	0.57931		8	0.48675
9	0.93517		9	0.8964		9	0.86895		9	0.59585		9	0.52593		9	0.42233
10	0.92415		10	0.88695		10	0.85906		10	0.54433		10	0.47256		10	0.35951
11	0.91601		11	0.87951		11	0.85001		11	0.49622		11	0.42578		11	0.30529
12	0.90984		12	0.87435		12	0.84322		12	0.45519		12	0.38681		12	0.26052
13	0.90403		13	0.87061		13	0.83829		13	0.42043		13	0.35394		13	0.22486
14	0.89883		14	0.86625		14	0.83247		14	0.38683		14	0.32601
15	0.89536		15	0.8601		15	0.82325		15	0.36017		15	0.30244
16	0.8941		16	0.85308		16	0.81065		16	0.33946		16	0.28289
17	0.89464		17	0.84635		17	0.79674		17	0.32107		17	0.26649
18	0.89588		18	0.83954		18	0.78394		18	0.30459		18	0.25118
19	0.89642		19	0.83206		19	0.77349		19	0.28984		19	0.23751
20	0.89518		20	0.82419		20	0.76462
21	0.89133		21	0.81654		21	0.75571
22	0.88337		22	0.80924		22	0.74589
23	0.87729		23	0.80225		23	0.73572
24	0.87507		24	0.7957		24	0.72692
25	0.87574		25	0.79022		25	0.72055
26	0.87481		26	0.7868		26	0.71568
27	0.87308		27	0.78574		27	0.71043
28	0.87101		28	0.78589		28	0.70334
29	0.86989		29	0.78519		29	0.6937
30	0.86924		30	0.78177		30	0.68153
31	0.86841		31	0.77617		31	0.66619
32	0.86742					32	0.64565
						33	0.62046

## Sheet: Fig. 2g
normalize	pristine	niacin	β-estradiol	NAM	DNA	ART
cost	0.63907	0	0.64853	0.01686	0.7472	1
lifetime	0.19797	0	0.04981	0.57596	0.68267	1
PCE	0.67874	0	0.88168	0.84122	0.8626	1
JSC	0.53045	0	1	0.42242	0.88143	0.94474
VOC	0.24147	0	0.71825	0.31738	0.32512	1
FF	0	0.06236	0.78249	0.44186	0.53779	1
HPO	0.44444	0	0.66667	0.11111	0.33333	1

## Sheet: Fig. 3a
	Pristine	Citral	Cnma	Camphor	Menthon	Muscone			Pristine	Citral	Cnma	Camphor	Menthon	Muscone
PCE (%)	17.86	17.54	19.97	20.58	18.82	19.27		VOC (V)	1.031	1.007	1.143	1.149	1.159	1.139
	18.22	17.69	20.03	20.85	18.94	19.56			1.01	1.058	1.171	1.115	1.173	1.146
	18.55	18.45	20.11	20.91	19.4	19.61			1.022	1.033	1.167	1.153	1.188	1.134
	18.94	18.5	20.17	20.96	19.45	19.82			1.047	1.046	1.147	1.14	1.18	1.146
	18.98	18.97	20.18	21.16	19.48	19.97			1.03	1.052	1.14	1.119	1.178	1.149
	19.03	19.54	20.38	21.21	19.72	20.18			1.098	1.089	1.164	1.151	1.174	1.155
	19.18	19.65	20.43	21.23	19.83	20.24			1.077	1.106	1.145	1.147	1.203	1.145
	19.19	19.7	20.48	21.36	19.88	20.25			1.046	1.144	1.142	1.115	1.184	1.142
	19.38	19.88	20.6	21.37	19.97	20.28			1.113	1.121	1.18	1.147	1.205	1.161
	19.42	19.97	20.61	21.41	19.99	20.34			1.038	1.136	1.139	1.149	1.185	1.174
	19.5	19.98	20.67	21.52	20	20.38			1.052	1.11	1.149	1.112	1.195	1.153
	19.52	20.09	20.84	21.68	20.25	20.4			1.062	1.115	1.175	1.15	1.187	1.163
	19.55	20.16	20.86	21.76	20.34	20.43			1.048	1.123	1.135	1.152	1.185	1.138
	19.6	20.18	20.93	21.84	20.36	20.49			1.059	1.123	1.183	1.153	1.182	1.149
	19.6	20.27	21.01	21.86	20.36	20.65			1.03	1.148	1.152	1.148	1.185	1.168
	19.65	20.31	21.02	21.91	20.49	20.73			1.063	1.115	1.146	1.152	1.192	1.153
	19.71	20.34	21.03	22.1	20.67	20.75			1.053	1.125	1.164	1.156	1.197	1.158
	19.9	20.38	21.08	22.16	20.79	20.79			1.043	1.119	1.137	1.156	1.186	1.168
	19.97	20.45	21.3	22.22	20.92	21.2			1.04	1.118	1.155	1.139	1.185	1.183
	20.01	20.51	22	22.28	21.21	21.37			1.056	1.138	1.182	1.154	1.19	1.176

## Sheet: Fig. 3e
	pristine surface		top surface
Fermi Level (eV)	Percentage (100%)	Fermi Level (eV)	Percentage (100%)
-4.81078	0.01221	-4.47182	0.01221
-4.81021	0	-4.47123	0
-4.80964	0.0061	-4.47063	0
-4.80907	0	-4.47004	0.0061
-4.80851	0	-4.46944	0
-4.80794	0	-4.46885	0
-4.80737	0.0061	-4.46826	0
-4.8068	0	-4.46766	0
-4.80623	0	-4.46707	0
-4.80566	0	-4.46647	0.0061
-4.8051	0	-4.46588	0
-4.80453	0	-4.46528	0
-4.80396	0	-4.46469	0.0061
-4.80339	0	-4.4641	0
-4.80282	0	-4.4635	0
-4.80225	0	-4.46291	0
-4.80169	0	-4.46231	0
-4.80112	0	-4.46172	0
-4.80055	0	-4.46113	0
-4.79998	0	-4.46053	0
-4.79941	0.0061	-4.45994	0.0061
-4.79884	0	-4.45934	0
-4.79827	0	-4.45875	0
-4.79771	0	-4.45815	0
-4.79714	0	-4.45756	0
-4.79657	0.0061	-4.45697	0
-4.796	0	-4.45637	0.01221
-4.79543	0	-4.45578	0
-4.79486	0	-4.45518	0
-4.7943	0	-4.45459	0
-4.79373	0	-4.454	0
-4.79316	0	-4.4534	0.0061
-4.79259	0.0061	-4.45281	0.0061
-4.79202	0	-4.45221	0
-4.79145	0.0061	-4.45162	0
-4.79089	0	-4.45102	0
-4.79032	0	-4.45043	0.0061
-4.78975	0	-4.44984	0
-4.78918	0	-4.44924	0.0061
-4.78861	0	-4.44865	0
-4.78804	0.0061	-4.44805	0.01221
-4.78748	0	-4.44746	0
-4.78691	0.0061	-4.44687	0.0061
-4.78634	0	-4.44627	0
-4.78577	0	-4.44568	0.0061
-4.7852	0	-4.44508	0.01831
-4.78463	0.0061	-4.44449	0.0061
-4.78406	0.0061	-4.4439	0.0061
-4.7835	0	-4.4433	0.0061
-4.78293	0.0061	-4.44271	0
-4.78236	0.0061	-4.44211	0.0061
-4.78179	0	-4.44152	0.02441
-4.78122	0	-4.44092	0
-4.78065	0	-4.44033	0.01221
-4.78009	0.01221	-4.43974	0.01831
-4.77952	0.0061	-4.43914	0.01221
-4.77895	0.0061	-4.43855	0.01831
-4.77838	0.01831	-4.43795	0.0061
-4.77781	0.0061	-4.43736	0.01221
-4.77724	0.01221	-4.43677	0.01221
-4.77668	0.01221	-4.43617	0.0061
-4.77611	0.01221	-4.43558	0.01831
-4.77554	0.01831	-4.43498	0
-4.77497	0.01831	-4.43439	0.01221
-4.7744	0.0061	-4.43379	0.01221
-4.77383	0.01831	-4.4332	0.01831
-4.77327	0.01831	-4.43261	0.01221
-4.7727	0.0061	-4.43201	0
-4.77213	0.01221	-4.43142	0.01221
-4.77156	0.0061	-4.43082	0.01831
-4.77099	0.02441	-4.43023	0.03052
-4.77042	0.02441	-4.42964	0.01221
-4.76985	0.0061	-4.42904	0.01221
-4.76929	0.0061	-4.42845	0.0061
-4.76872	0	-4.42785	0.02441
-4.76815	0.02441	-4.42726	0.02441
-4.76758	0.0061	-4.42666	0.01221
-4.76701	0.0061	-4.42607	0
-4.76644	0.0061	-4.42548	0.01831
-4.76588	0	-4.42488	0.02441
-4.76531	0.02441	-4.42429	0.01221
-4.76474	0.01831	-4.42369	0.03662
-4.76417	0.01221	-4.4231	0.04883
-4.7636	0.01831	-4.42251	0.02441
-4.76303	0.01221	-4.42191	0.06104
-4.76247	0.01221	-4.42132	0.02441
-4.7619	0.03052	-4.42072	0.03052
-4.76133	0.02441	-4.42013	0.06104
-4.76076	0.04883	-4.41953	0.03662
-4.76019	0.02441	-4.41894	0.02441
-4.75962	0.01221	-4.41835	0.01221
-4.75906	0.04883	-4.41775	0.06714
-4.75849	0.0061	-4.41716	0.05493
-4.75792	0.03662	-4.41656	0.03052
-4.75735	0.03052	-4.41597	0.0061
-4.75678	0.03052	-4.41538	0.06714
-4.75621	0.06104	-4.41478	0.05493
-4.75564	0.01831	-4.41419	0.04883
-4.75508	0.03662	-4.41359	0.09155
-4.75451	0.04272	-4.413	0.04883
-4.75394	0.02441	-4.4124	0.07324
-4.75337	0.02441	-4.41181	0.10376
-4.7528	0.02441	-4.41122	0.06104
-4.75223	0.01831	-4.41062	0.02441
-4.75167	0.03662	-4.41003	0.05493
-4.7511	0.04272	-4.40943	0.08545
-4.75053	0.06714	-4.40884	0.05493
-4.74996	0.03662	-4.40825	0.09766
-4.74939	0.04272	-4.40765	0.04883
-4.74882	0.03662	-4.40706	0.06104
-4.74826	0.03052	-4.40646	0.04272
-4.74769	0.06714	-4.40587	0.11597
-4.74712	0.06104	-4.40527	0.10986
-4.74655	0.06104	-4.40468	0.09155
-4.74598	0.03662	-4.40409	0.07324
-4.74541	0.07324	-4.40349	0.11597
-4.74485	0.05493	-4.4029	0.07935
-4.74428	0.01831	-4.4023	0.10376
-4.74371	0.08545	-4.40171	0.12207
-4.74314	0.04883	-4.40112	0.05493
-4.74257	0.04883	-4.40052	0.13428
-4.742	0.04883	-4.39993	0.06714
-4.74143	0.10376	-4.39933	0.07324
-4.74087	0.09155	-4.39874	0.12207
-4.7403	0.06714	-4.39814	0.10986
-4.73973	0.09766	-4.39755	0.09766
-4.73916	0.04272	-4.39696	0.10376
-4.73859	0.09766	-4.39636	0.14038
-4.73802	0.07935	-4.39577	0.16479
-4.73746	0.10986	-4.39517	0.12817
-4.73689	0.04883	-4.39458	0.14038
-4.73632	0.07324	-4.39399	0.15869
-4.73575	0.07935	-4.39339	0.19531
-4.73518	0.08545	-4.3928	0.14038
-4.73461	0.13428	-4.3922	0.09766
-4.73405	0.10986	-4.39161	0.14648
-4.73348	0.08545	-4.39101	0.14038
-4.73291	0.14038	-4.39042	0.13428
-4.73234	0.06714	-4.38983	0.15869
-4.73177	0.12207	-4.38923	0.1709
-4.7312	0.10986	-4.38864	0.12207
-4.73064	0.1709	-4.38804	0.18921
-4.73007	0.12207	-4.38745	0.177
-4.7295	0.07935	-4.38686	0.16479
-4.72893	0.15259	-4.38626	0.19531
-4.72836	0.10376	-4.38567	0.23193
-4.72779	0.13428	-4.38507	0.18921
-4.72722	0.15259	-4.38448	0.18311
-4.72666	0.11597	-4.38388	0.14038
-4.72609	0.12207	-4.38329	0.16479
-4.72552	0.10376	-4.3827	0.26855
-4.72495	0.14038	-4.3821	0.20142
-4.72438	0.18921	-4.38151	0.20142
-4.72381	0.16479	-4.38091	0.177
-4.72325	0.14038	-4.38032	0.18921
-4.72268	0.18311	-4.37973	0.16479
-4.72211	0.14648	-4.37913	0.19531
-4.72154	0.15259	-4.37854	0.22583
-4.72097	0.14038	-4.37794	0.28076
-4.7204	0.18921	-4.37735	0.25024
-4.71984	0.12207	-4.37675	0.31738
-4.71927	0.1709	-4.37616	0.25635
-4.7187	0.15259	-4.37557	0.23193
-4.71813	0.18311	-4.37497	0.28687
-4.71756	0.25024	-4.37438	0.28076
-4.71699	0.21973	-4.37378	0.31738
-4.71643	0.20752	-4.37319	0.27466
-4.71586	0.18311	-4.3726	0.29907
-4.71529	0.18311	-4.372	0.32349
-4.71472	0.15259	-4.37141	0.22583
-4.71415	0.19531	-4.37081	0.26855
-4.71358	0.14648	-4.37022	0.27466
-4.71301	0.20142	-4.36962	0.354
-4.71245	0.26855	-4.36903	0.31738
-4.71188	0.20752	-4.36844	0.32959
-4.71131	0.28687	-4.36784	0.31738
-4.71074	0.27466	-4.36725	0.33569
-4.71017	0.31128	-4.36665	0.32959
-4.7096	0.32959	-4.36606	0.43945
-4.70904	0.26245	-4.36547	0.29297
-4.70847	0.26245	-4.36487	0.32959
-4.7079	0.21973	-4.36428	0.32959
-4.70733	0.27466	-4.36368	0.40283
-4.70676	0.27466	-4.36309	0.41504
-4.70619	0.25635	-4.36249	0.37842
-4.70563	0.32959	-4.3619	0.41504
-4.70506	0.30518	-4.36131	0.38452
-4.70449	0.32959	-4.36071	0.40283
-4.70392	0.26245	-4.36012	0.40894
-4.70335	0.354	-4.35952	0.43945
-4.70278	0.37842	-4.35893	0.43945
-4.70222	0.31738	-4.35834	0.40283
-4.70165	0.29907	-4.35774	0.50659
-4.70108	0.33569	-4.35715	0.37231
-4.70051	0.31128	-4.35655	0.39673
-4.69994	0.3418	-4.35596	0.45776
-4.69937	0.40283	-4.35536	0.44556
-4.6988	0.36621	-4.35477	0.45776
-4.69824	0.38452	-4.35418	0.49438
-4.69767	0.32349	-4.35358	0.42114
-4.6971	0.44556	-4.35299	0.46387
-4.69653	0.36621	-4.35239	0.42725
-4.69596	0.41504	-4.3518	0.54321
-4.69539	0.42725	-4.35121	0.46387
-4.69483	0.3418	-4.35061	0.48828
-4.69426	0.26245	-4.35002	0.46997
-4.69369	0.45166	-4.34942	0.49438
-4.69312	0.3479	-4.34883	0.50049
-4.69255	0.40894	-4.34823	0.5249
-4.69198	0.38452	-4.34764	0.45166
-4.69142	0.46387	-4.34705	0.54932
-4.69085	0.36011	-4.34645	0.46387
-4.69028	0.48218	-4.34586	0.43945
-4.68971	0.5127	-4.34526	0.48828
-4.68914	0.46997	-4.34467	0.48828
-4.68857	0.45166	-4.34408	0.55542
-4.68801	0.32349	-4.34348	0.53101
-4.68744	0.42725	-4.34289	0.49438
-4.68687	0.39673	-4.34229	0.64697
-4.6863	0.46997	-4.3417	0.45776
-4.68573	0.5249	-4.3411	0.62866
-4.68516	0.39673	-4.34051	0.57983
-4.68459	0.5188	-4.33992	0.65308
-4.68403	0.45776	-4.33932	0.43945
-4.68346	0.45776	-4.33873	0.59204
-4.68289	0.44556	-4.33813	0.56763
-4.68232	0.53101	-4.33754	0.46387
-4.68175	0.47607	-4.33695	0.56763
-4.68118	0.48218	-4.33635	0.54932
-4.68062	0.58594	-4.33576	0.59814
-4.68005	0.50049	-4.33516	0.53101
-4.67948	0.50659	-4.33457	0.59814
-4.67891	0.54932	-4.33398	0.64087
-4.67834	0.5249	-4.33338	0.61035
-4.67777	0.5127	-4.33279	0.48218
-4.67721	0.54321	-4.33219	0.57983
-4.67664	0.53101	-4.3316	0.53711
-4.67607	0.62866	-4.331	0.57373
-4.6755	0.54321	-4.33041	0.61035
-4.67493	0.50049	-4.32982	0.62256
-4.67436	0.46387	-4.32922	0.57983
-4.6738	0.53711	-4.32863	0.5127
-4.67323	0.67749	-4.32803	0.68359
-4.67266	0.58594	-4.32744	0.68359
-4.67209	0.53101	-4.32685	0.61035
-4.67152	0.50049	-4.32625	0.65308
-4.67095	0.58594	-4.32566	0.71411
-4.67038	0.5127	-4.32506	0.48218
-4.66982	0.62866	-4.32447	0.7019
-4.66925	0.64087	-4.32387	0.67139
-4.66868	0.59204	-4.32328	0.62866
-4.66811	0.6958	-4.32269	0.54321
-4.66754	0.53711	-4.32209	0.62256
-4.66697	0.56763	-4.3215	0.57983
-4.66641	0.65918	-4.3209	0.46387
-4.66584	0.63477	-4.32031	0.6958
-4.66527	0.64087	-4.31972	0.54321
-4.6647	0.61035	-4.31912	0.57373
-4.66413	0.46997	-4.31853	0.56152
-4.66356	0.60425	-4.31793	0.62256
-4.663	0.56763	-4.31734	0.65918
-4.66243	0.5188	-4.31674	0.53711
-4.66186	0.62866	-4.31615	0.47607
-4.66129	0.54321	-4.31556	0.66528
-4.66072	0.60425	-4.31496	0.50049
-4.66015	0.64697	-4.31437	0.57983
-4.65959	0.64087	-4.31377	0.62866
-4.65902	0.54932	-4.31318	0.56152
-4.65845	0.71411	-4.31259	0.50049
-4.65788	0.57373	-4.31199	0.53711
-4.65731	0.65308	-4.3114	0.55542
-4.65674	0.62256	-4.3108	0.57373
-4.65617	0.57373	-4.31021	0.48218
-4.65561	0.63477	-4.30961	0.53101
-4.65504	0.58594	-4.30902	0.54932
-4.65447	0.5188	-4.30843	0.55542
-4.6539	0.58594	-4.30783	0.48828
-4.65333	0.50049	-4.30724	0.56152
-4.65276	0.54321	-4.30664	0.60425
-4.6522	0.65308	-4.30605	0.5188
-4.65163	0.67139	-4.30546	0.48218
-4.65106	0.5127	-4.30486	0.49438
-4.65049	0.61646	-4.30427	0.50659
-4.64992	0.57373	-4.30367	0.62256
-4.64935	0.49438	-4.30308	0.50049
-4.64879	0.7019	-4.30248	0.5249
-4.64822	0.5249	-4.30189	0.44556
-4.64765	0.55542	-4.3013	0.56152
-4.64708	0.5188	-4.3007	0.50049
-4.64651	0.50049	-4.30011	0.46387
-4.64594	0.53101	-4.29951	0.49438
-4.64538	0.48218	-4.29892	0.45166
-4.64481	0.56763	-4.29833	0.40283
-4.64424	0.5188	-4.29773	0.45166
-4.64367	0.50659	-4.29714	0.42725
-4.6431	0.40283	-4.29654	0.50049
-4.64253	0.46997	-4.29595	0.46387
-4.64196	0.50659	-4.29535	0.42725
-4.6414	0.50659	-4.29476	0.38452
-4.64083	0.41504	-4.29417	0.48828
-4.64026	0.58594	-4.29357	0.41504
-4.63969	0.46387	-4.29298	0.40894
-4.63912	0.5249	-4.29238	0.42114
-4.63855	0.39673	-4.29179	0.42114
-4.63799	0.50049	-4.2912	0.41504
-4.63742	0.57373	-4.2906	0.39063
-4.63685	0.54932	-4.29001	0.32349
-4.63628	0.42114	-4.28941	0.38452
-4.63571	0.39063	-4.28882	0.42114
-4.63514	0.43335	-4.28822	0.37842
-4.63458	0.5249	-4.28763	0.41504
-4.63401	0.5249	-4.28704	0.38452
-4.63344	0.50049	-4.28644	0.37231
-4.63287	0.45776	-4.28585	0.43335
-4.6323	0.56763	-4.28525	0.36621
-4.63173	0.43335	-4.28466	0.43945
-4.63117	0.5127	-4.28407	0.37231
-4.6306	0.54321	-4.28347	0.38452
-4.63003	0.43335	-4.28288	0.3418
-4.62946	0.46387	-4.28228	0.354
-4.62889	0.49438	-4.28169	0.32959
-4.62832	0.40894	-4.28109	0.30518
-4.62776	0.48828	-4.2805	0.31128
-4.62719	0.38452	-4.27991	0.36011
-4.62662	0.40894	-4.27931	0.40894
-4.62605	0.37842	-4.27872	0.26245
-4.62548	0.354	-4.27812	0.30518
-4.62491	0.40283	-4.27753	0.21973
-4.62434	0.32959	-4.27694	0.31738
-4.62378	0.45776	-4.27634	0.28076
-4.62321	0.32349	-4.27575	0.29297
-4.62264	0.3418	-4.27515	0.23804
-4.62207	0.33569	-4.27456	0.27466
-4.6215	0.33569	-4.27396	0.3418
-4.62093	0.28076	-4.27337	0.30518
-4.62037	0.36011	-4.27278	0.25024
-4.6198	0.39673	-4.27218	0.23804
-4.61923	0.354	-4.27159	0.26855
-4.61866	0.27466	-4.27099	0.23804
-4.61809	0.31738	-4.2704	0.20752
-4.61752	0.31738	-4.26981	0.25024
-4.61696	0.28687	-4.26921	0.23804
-4.61639	0.27466	-4.26862	0.24414
-4.61582	0.23804	-4.26802	0.177
-4.61525	0.31738	-4.26743	0.25635
-4.61468	0.23193	-4.26683	0.14038
-4.61411	0.26245	-4.26624	0.177
-4.61355	0.31738	-4.26565	0.24414
-4.61298	0.28687	-4.26505	0.23193
-4.61241	0.21973	-4.26446	0.18311
-4.61184	0.25635	-4.26386	0.21362
-4.61127	0.3479	-4.26327	0.21362
-4.6107	0.22583	-4.26268	0.19531
-4.61013	0.28076	-4.26208	0.16479
-4.60957	0.29297	-4.26149	0.16479
-4.609	0.20752	-4.26089	0.16479
-4.60843	0.26245	-4.2603	0.13428
-4.60786	0.24414	-4.2597	0.13428
-4.60729	0.177	-4.25911	0.21973
-4.60672	0.26245	-4.25852	0.16479
-4.60616	0.22583	-4.25792	0.15259
-4.60559	0.21362	-4.25733	0.08545
-4.60502	0.15869	-4.25673	0.11597
-4.60445	0.21362	-4.25614	0.09155
-4.60388	0.15259	-4.25555	0.07935
-4.60331	0.22583	-4.25495	0.11597
-4.60275	0.16479	-4.25436	0.12207
-4.60218	0.14648	-4.25376	0.10986
-4.60161	0.1709	-4.25317	0.12817
-4.60104	0.1709	-4.25257	0.12817
-4.60047	0.177	-4.25198	0.09155
-4.5999	0.1709	-4.25139	0.04883
-4.59934	0.14648	-4.25079	0.06714
-4.59877	0.14038	-4.2502	0.09766
-4.5982	0.16479	-4.2496	0.13428
-4.59763	0.15259	-4.24901	0.12207
-4.59706	0.21362	-4.24842	0.10376
-4.59649	0.10986	-4.24782	0.07935
-4.59592	0.21973	-4.24723	0.07324
-4.59536	0.12207	-4.24663	0.09766
-4.59479	0.1709	-4.24604	0.06714
-4.59422	0.09155	-4.24544	0.05493
-4.59365	0.1709	-4.24485	0.06104
-4.59308	0.12817	-4.24426	0.10986
-4.59251	0.13428	-4.24366	0.06714
-4.59195	0.10986	-4.24307	0.09155
-4.59138	0.10986	-4.24247	0.08545
-4.59081	0.19531	-4.24188	0.05493
-4.59024	0.13428	-4.24129	0.06104
-4.58967	0.10986	-4.24069	0.08545
-4.5891	0.10986	-4.2401	0.03052
-4.58854	0.09155	-4.2395	0.02441
-4.58797	0.11597	-4.23891	0.07935
-4.5874	0.11597	-4.23831	0.05493
-4.58683	0.09766	-4.23772	0.03662
-4.58626	0.07935	-4.23713	0.06714
-4.58569	0.05493	-4.23653	0.03662
-4.58512	0.06714	-4.23594	0.06104
-4.58456	0.07935	-4.23534	0.03662
-4.58399	0.07324	-4.23475	0.04272
-4.58342	0.09766	-4.23416	0.06104
-4.58285	0.06104	-4.23356	0.03662
-4.58228	0.09155	-4.23297	0.05493
-4.58171	0.05493	-4.23237	0.02441
-4.58115	0.06714	-4.23178	0.04272
-4.58058	0.04272	-4.23119	0.04272
-4.58001	0.09766	-4.23059	0.06104
-4.57944	0.06104	-4.23	0.04883
-4.57887	0.08545	-4.2294	0.03662
-4.5783	0.04272	-4.22881	0.01831
-4.57774	0.06104	-4.22821	0.03052
-4.57717	0.07935	-4.22762	0.03662
-4.5766	0.07324	-4.22703	0.03662
-4.57603	0.06104	-4.22643	0.02441
-4.57546	0.04883	-4.22584	0.03662
-4.57489	0.06104	-4.22524	0.03662
-4.57433	0.03662	-4.22465	0.04272
-4.57376	0.03662	-4.22405	0.01831
-4.57319	0.05493	-4.22346	0.04883
-4.57262	0.01831	-4.22287	0.01221
-4.57205	0.01831	-4.22227	0.04272
-4.57148	0.05493	-4.22168	0.02441
-4.57092	0.03662	-4.22108	0.01221
-4.57035	0.04272	-4.22049	0.02441
-4.56978	0.03052	-4.2199	0.03052
-4.56921	0.05493	-4.2193	0.02441
-4.56864	0.04883	-4.21871	0.01221
-4.56807	0.01831	-4.21811	0.0061
-4.5675	0.03052	-4.21752	0.0061
-4.56694	0.03052	-4.21693	0.0061
-4.56637	0.03052	-4.21633	0.01831
-4.5658	0.02441	-4.21574	0.01831
-4.56523	0.01221	-4.21514	0
-4.56466	0.03052	-4.21455	0.0061
-4.56409	0.02441	-4.21395	0.01831
-4.56353	0.0061	-4.21336	0.01831
-4.56296	0.01221	-4.21277	0.01221
-4.56239	0.01831	-4.21217	0.0061
-4.56182	0.03052	-4.21158	0.0061
-4.56125	0.04883	-4.21098	0.01221
-4.56068	0.02441	-4.21039	0.0061
-4.56012	0.01831	-4.2098	0
-4.55955	0.0061	-4.2092	0.0061
-4.55898	0	-4.20861	0.0061
-4.55841	0	-4.20801	0
-4.55784	0.03052	-4.20742	0
-4.55727	0.0061	-4.20682	0
-4.55671	0.0061	-4.20623	0.0061
-4.55614	0	-4.20564	0
-4.55557	0.0061	-4.20504	0.01831
-4.555	0.01221	-4.20445	0
-4.55443	0.01221	-4.20385	0.0061
-4.55386	0.01831	-4.20326	0.0061
-4.55329	0.01221	-4.20267	0.0061
-4.55273	0	-4.20207	0.01831
-4.55216	0.01221	-4.20148	0.0061
-4.55159	0.0061	-4.20088	0
-4.55102	0	-4.20029	0.0061
-4.55045	0.01221	-4.19969	0
-4.54988	0.0061	-4.1991	0
-4.54932	0.01831	-4.19851	0
-4.54875	0.0061	-4.19791	0.0061
-4.54818	0.01221	-4.19732	0
-4.54761	0.01221	-4.19672	0
-4.54704	0	-4.19613	0
-4.54647	0.01221	-4.19554	0
-4.54591	0.01221	-4.19494	0.0061
-4.54534	0.0061	-4.19435	0
-4.54477	0.0061	-4.19375	0.0061
-4.5442	0.0061	-4.19316	0
-4.54363	0	-4.19256	0.0061
-4.54306	0.0061	-4.19197	0.0061
-4.5425	0.0061	-4.19138	0
-4.54193	0.0061	-4.19078	0
-4.54136	0	-4.19019	0
-4.54079	0.01831	-4.18959	0.0061
-4.54022	0.0061	-4.189	0
-4.53965	0	-4.18841	0.0061
-4.53908	0	-4.18781	0
-4.53852	0	-4.18722	0.0061
-4.53795	0.0061	-4.18662	0.0061
-4.53738	0	-4.18603	0
-4.53681	0.0061	-4.18543	0
-4.53624	0.0061	-4.18484	0
-4.53567	0	-4.18425	0
-4.53511	0	-4.18365	0
-4.53454	0.01221	-4.18306	0.0061
-4.53397	0	-4.18246	0
-4.5334	0	-4.18187	0
-4.53283	0	-4.18128	0.0061
-4.53226	0	-4.18068	0
-4.5317	0.0061	-4.18009	0
-4.53113	0.0061	-4.17949	0
-4.53056	0	-4.1789	0
-4.52999	0	-4.1783	0
-4.52942	0	-4.17771	0
-4.52885	0	-4.17712	0
-4.52829	0	-4.17652	0
-4.52772	0	-4.17593	0
-4.52715	0	-4.17533	0
-4.52658	0	-4.17474	0
-4.52601	0	-4.17415	0
-4.52544	0	-4.17355	0
-4.52487	0	-4.17296	0
-4.52431	0	-4.17236	0
-4.52374	0	-4.17177	0
-4.52317	0	-4.17117	0
-4.5226	0.0061	-4.17058	0
-4.52203	0	-4.16999	0
-4.52146	0	-4.16939	0
-4.5209	0	-4.1688	0
-4.52033	0.0061	-4.1682	0.0061

## Sheet: Fig. 4a
	pristine		camphor-MAPbI3			pristine		camphor-MAPbI3			pristine	camphor-MAPbI3			pristine	camphor-MAPbI3
V (V)	J (mA cm-2)	V (V)	J (mA cm-2)		Veff (V)	Jph (mA cm-2)	Veff (V)	Jph (mA cm-2)		I (mW cm-2)	VOC (V)	VOC (V)		I (mW cm-2)	JSC (mA cm-2)	JSC (mA cm-2)
1.5001	-193.189	1.50012	-174.82		-0.4441	-193.189	-0.34612	-174.82		100	1.056	1.154		100	24.93	24.76
1.48009	-190.94	1.48012	-170.116		-0.42409	-190.94	-0.32612	-170.116		31.6228	1.011	1.117		31.6228	9.53	8.05
1.45999	-184.343	1.46002	-159.859		-0.40399	-184.343	-0.30602	-159.859		10	0.945	1.066		10	3.85	2.78
1.44	-175.798	1.44007	-148.143		-0.384	-175.798	-0.28607	-148.143		3.16228	0.875	0.998		3.16228	1.28	0.98
1.42009	-166.123	1.42012	-135.807		-0.36409	-166.123	-0.26612	-135.807		1	0.832	0.956		1	0.42	0.31
1.40014	-155.895	1.40009	-123.292		-0.34414	-155.895	-0.24609	-123.292
1.38025	-145.271	1.38006	-111.12		-0.32425	-145.271	-0.22606	-111.12
1.36013	-134.541	1.36014	-98.8458		-0.30413	-134.541	-0.20614	-98.8458
1.34012	-123.836	1.34032	-86.7144		-0.28412	-123.836	-0.18632	-86.7144
1.32024	-113.06	1.32006	-74.8895		-0.26424	-113.06	-0.16606	-74.8895
1.30017	-102.615	1.30009	-63.5371		-0.24417	-102.615	-0.14609	-63.5371
1.28006	-92.2443	1.28021	-52.6592		-0.22406	-92.2443	-0.12621	-52.6592
1.26005	-82.0799	1.26021	-42.357		-0.20405	-82.0799	-0.10621	-42.357
1.24005	-72.2129	1.24015	-32.7014		-0.18405	-72.2129	-0.08615	-32.7014
1.22005	-62.7031	1.22018	-23.7317		-0.16405	-62.7031	-0.06618	-23.7317
1.20006	-53.5174	1.20007	-15.5354		-0.14406	-53.5174	-0.04607	-15.5354
1.18008	-44.6978	1.1802	-8.21487		-0.12408	-44.6978	-0.0262	-8.21487
1.16011	-36.2229	1.16012	-1.62378		-0.10411	-36.2229	-0.00612	-1.62378
1.14012	-28.1962	1.14008	4.00295		-0.08412	-28.1962	0.01392	4.00295
1.12019	-20.6326	1.12013	8.8086		-0.06419	-20.6326	0.03387	8.8086
1.10014	-13.5399	1.10017	12.3828		-0.04414	-13.5399	0.05383	12.3828
1.08003	-7.03055	1.08014	15.6247		-0.02403	-7.03055	0.07386	15.6247
1.06016	-1.20784	1.06003	18.0579		-0.00416	-1.20784	0.09397	18.0579
1.04008	4.04672	1.04007	19.8676		0.01592	4.04672	0.11393	19.8676
1.02005	8.52926	1.02019	21.1239		0.03595	8.52926	0.13381	21.1239
1.00008	12.0504	1.00011	22.0812		0.05592	12.0504	0.15389	22.0812
0.98003	15.2198	0.98005	22.7305		0.07597	15.2198	0.17395	22.7305
0.96007	17.6871	0.96012	23.1781		0.09593	17.6871	0.19388	23.1781
0.94004	19.5778	0.94007	23.5118		0.11596	19.5778	0.21393	23.5118
0.92011	20.9699	0.92012	23.7367		0.13589	20.9699	0.23388	23.7367
0.90009	22.0031	0.90014	23.9182		0.15591	22.0031	0.25386	23.9182
0.8801	22.7313	0.88007	24.0254		0.1759	22.7313	0.27393	24.0254
0.86	23.2542	0.86011	24.1321		0.196	23.2542	0.29389	24.1321
0.84003	23.6159	0.84007	24.1876		0.21597	23.6159	0.31393	24.1876
0.82002	23.8822	0.82011	24.2614		0.23598	23.8822	0.33389	24.2614
0.80018	24.072	0.80006	24.3052		0.25582	24.072	0.35394	24.3052
0.78007	24.2231	0.78012	24.3514		0.27593	24.2231	0.37388	24.3514
0.76008	24.3331	0.76007	24.3761		0.29592	24.3331	0.39393	24.3761
0.74009	24.4297	0.74003	24.4064		0.31591	24.4297	0.41397	24.4064
0.72008	24.4675	0.72009	24.425		0.33592	24.4675	0.43391	24.425
0.70012	24.5392	0.70005	24.4661		0.35588	24.5392	0.45395	24.4661
0.68006	24.5614	0.67998	24.462		0.37594	24.5614	0.47402	24.462
0.66002	24.6099	0.66009	24.5175		0.39598	24.6099	0.49391	24.5175
0.64002	24.6285	0.64004	24.5208		0.41598	24.6285	0.51396	24.5208
0.62009	24.6543	0.62009	24.5355		0.43591	24.6543	0.53391	24.5355
0.60008	24.6784	0.60012	24.55		0.45592	24.6784	0.55388	24.55
0.58005	24.7121	0.58011	24.5821		0.47595	24.7121	0.57389	24.5821
0.56012	24.7393	0.56006	24.5842		0.49588	24.7393	0.59394	24.5842
0.54008	24.7595	0.54011	24.608		0.51592	24.7595	0.61389	24.608
0.52011	24.77	0.5201	24.6152		0.53589	24.77	0.6339	24.6152
0.50005	24.7817	0.50008	24.6227		0.55595	24.7817	0.65392	24.6227
0.4801	24.8059	0.48006	24.6338		0.5759	24.8059	0.67394	24.6338
0.46005	24.8087	0.46007	24.655		0.59595	24.8087	0.69393	24.655
0.44006	24.8225	0.44005	24.6654		0.61594	24.8225	0.71395	24.6654
0.42005	24.8317	0.42004	24.6669		0.63595	24.8317	0.73396	24.6669
0.40002	24.8483	0.40001	24.6623		0.65598	24.8483	0.75399	24.6623
0.38003	24.8497	0.38011	24.6776		0.67597	24.8497	0.77389	24.6776
0.35996	24.8568	0.36006	24.6699		0.69604	24.8568	0.79394	24.6699
0.3401	24.8552	0.34004	24.6821		0.7159	24.8552	0.81395	24.6821
0.32	24.8664	0.32006	24.6769		0.736	24.8664	0.83394	24.6769
0.30012	24.8818	0.29993	24.6871		0.75588	24.8818	0.85407	24.6871
0.27995	24.8989	0.2801	24.6791		0.77605	24.8989	0.8739	24.6791
0.26003	24.895	0.26013	24.6904		0.79597	24.895	0.89387	24.6904
0.24001	24.8908	0.24001	24.6974		0.81599	24.8908	0.91399	24.6974
0.21997	24.906	0.2201	24.714		0.83603	24.906	0.9339	24.714
0.20002	24.9028	0.19994	24.7156		0.85598	24.9028	0.95406	24.7156
0.17994	24.9137	0.17998	24.7304		0.87606	24.9137	0.97402	24.7304
0.15999	24.9303	0.15991	24.7378		0.89601	24.9303	0.99409	24.7378
0.13999	24.9261	0.13994	24.7455		0.91601	24.9261	1.01406	24.7455
0.11988	24.9259	0.12001	24.7411		0.93612	24.9259	1.03399	24.7411
0.1	24.9272	0.10003	24.7445		0.956	24.9272	1.05397	24.7445
0.07998	24.9299	0.08008	24.7523		0.97602	24.9299	1.07392	24.7523
0.06003	24.9287	0.05997	24.7536		0.99597	24.9287	1.09403	24.7536
0.04005	24.9281	0.03995	24.7669		1.01595	24.9281	1.11405	24.7669
0.01992	24.9293	0.02002	24.7685		1.03608	24.9293	1.13398	24.7685
1.80615e-05	24.9261	6.86538e-05	24.7632		1.05598	24.9261	1.15393	24.7632
-0.37458	25.0428	-0.4283	24.895		1.43058	25.0428	1.5823	24.895
-0.42651	25.0441	-0.48438	24.9176		1.48251	25.0441	1.63838	24.9176
-0.4754	25.0586	-0.53669	24.9167		1.5314	25.0586	1.69069	24.9167
-0.52505	25.0756	-0.58434	24.9278		1.58105	25.0756	1.73834	24.9278
-0.56844	25.0778	-0.62923	24.9384		1.62444	25.0778	1.78323	24.9384
-0.60992	25.1086	-0.67186	24.9467		1.66592	25.1086	1.82586	24.9467
-0.64944	25.1033	-0.71225	24.9586		1.70544	25.1033	1.86625	24.9586
-0.68745	25.1241	-0.7511	24.9502		1.74345	25.1241	1.9051	24.9502
-0.72455	25.1439	-0.78836	24.9583		1.78055	25.1439	1.94236	24.9583
-0.76038	25.1581	-0.8245	24.9673		1.81638	25.1581	1.9785	24.9673
-0.79525	25.1919	-0.85938	24.97		1.85125	25.1919	2.01338	24.97
-0.82922	25.2105	-0.89634	25.0036		1.88522	25.2105	2.05034	25.0036
-0.86433	25.2708	-0.92905	25.0338		1.92033	25.2708	2.08305	25.0338
-0.89656	25.3328	-0.96103	25.0981		1.95256	25.3328	2.11503	25.0981
-0.92798	25.4029	-0.99247	25.1698		1.98398	25.4029	2.14647	25.1698
-0.95917	25.4974	-1.02274	25.2281		2.01517	25.4974	2.17674	25.2281
-0.99197	25.6307	-1.05246	25.3279		2.04797	25.6307	2.20646	25.3279
-1.02186	25.7705	-1.08155	25.432		2.07786	25.7705	2.23555	25.432
-1.0512	25.9476	-1.11011	25.5594		2.10721	25.9476	2.26411	25.5594
-1.07982	26.1377	-1.13768	25.7016		2.13582	26.1377	2.29168	25.7016
-1.10813	26.3754	-1.16541	25.8703		2.16413	26.3754	2.31941	25.8703
-1.13588	26.6365	-1.19086	26.0374		2.19188	26.6365	2.34486	26.0374
-1.16338	26.9164	-1.21506	26.2395		2.21938	26.9164	2.36906	26.2395
-1.18983	27.2282	-1.2381	26.4178		2.24583	27.2282	2.3921	26.4178
-1.21604	27.585	-1.26	26.6445		2.27204	27.585	2.414	26.6445

## Sheet: Fig. 4c
	glass/pristine		glass/camphor-MAPbI3			pristine		camphor-MAPbI3
E (eV)	PL (10^11 cts.)	E (eV)	PL (10^11 cts.)		E (eV)	EL (10^11 cts.)	E (eV)	EL (10^11 cts.)
1.90769	1.72861e-05	1.90769	3.24115e-06		1.90769	4.32152e-06	1.90769	1.29646e-05
1.90476	0.000122294	1.90476	1.52867e-05		1.90476	3.05734e-05	1.90476	6.11467e-05
1.90184	5.298e-05	1.90184	2.31788e-05		1.90184	1.3245e-05	1.90184	-9.27152e-05
1.89893	1.78619e-05	1.89893	1.11637e-06		1.89893	4.46548e-06	1.89893	4.46548e-06
1.89602	0.00010837	1.89602	1.58039e-05		1.89602	-2.70924e-05	1.89602	6.32156e-05
1.89313	1.82611e-05	1.89313	2.39677e-05		1.89313	4.56527e-06	1.89313	9.58706e-05
1.89024	0.000129245	1.89024	2.19254e-05		1.89024	3.23112e-05	1.89024	8.77018e-05
1.88737	0.000130673	1.88737	3.96685e-05		1.88737	3.26682e-05	1.88737	0.000158674
1.8845	3.7758e-05	1.8845	7.5516e-05		1.8845	-9.43951e-06	1.8845	0.000302064
1.88164	3.81792e-05	1.88164	4.17585e-05		1.88164	-9.5448e-06	1.88164	0.000167034
1.87879	4.81792e-05	1.87879	6.99963e-05		1.87879	0	1.87879	0.000279985
1.87595	9.77056e-05	1.87595	0.000100149		1.87595	2.44264e-05	1.87595	0.000400594
1.87311	7.9044e-05	1.87311	9.01595e-05		1.87311	1.9761e-05	1.87311	0.000360638
1.87029	9.99e-05	1.87029	0.000128621		1.87029	2.4975e-05	1.87029	0.000514485
1.86747	0.000161692	1.86747	0.000188219		1.86747	4.04229e-05	1.86747	0.000752876
1.86466	0.000143113	1.86466	0.000113724		1.86466	3.57782e-05	1.86466	0.000454894
1.86186	0.000186052	1.86186	0.000158919		1.86186	4.65129e-05	1.86186	0.000635677
1.85907	0.000209115	1.85907	0.000207808		1.85907	5.22787e-05	1.85907	0.000831231
1.85629	0.000296261	1.85629	0.000181196		1.85629	7.40653e-05	1.85629	0.000724782
1.85351	0.000321	1.85351	0.000205975		1.85351	8.02501e-05	1.85351	0.000823901
1.85075	0.000541064	1.85075	0.000265		1.85075	0.000135266	1.85075	0.00106
1.84799	0.000328404	1.84799	0.000365		1.84799	8.2101e-05	1.84799	0.00146
1.84524	0.000553728	1.84524	0.000325		1.84524	0.000138432	1.84524	0.0013
1.8425	0.000448372	1.8425	0.000395		1.8425	0.000112093	1.8425	0.00158
1.83976	0.000590032	1.83976	0.00036		1.83976	0.000147508	1.83976	0.00144
1.83704	0.000436416	1.83704	0.0004675		1.83704	0.000109104	1.83704	0.00187
1.83432	0.000999508	1.83432	0.00042		1.83432	0.000249877	1.83432	0.00168
1.83161	0.000541056	1.83161	0.0004925		1.83161	0.000135264	1.83161	0.00197
1.82891	0.000833596	1.82891	0.0006125		1.82891	0.000208399	1.82891	0.00245
1.82622	0.000675196	1.82622	0.0007		1.82622	0.000168799	1.82622	0.0028
1.82353	0.00089822	1.82353	0.0006825		1.82353	0.000224555	1.82353	0.00273
1.82085	0.00106	1.82085	0.00072		1.82085	0.000264415	1.82085	0.00288
1.81818	0.00137	1.81818	0.0008025		1.81818	0.000342466	1.81818	0.00321
1.81552	0.00134	1.81552	0.0009425		1.81552	0.000333985	1.81552	0.00377
1.81287	0.00128	1.81287	0.0009925		1.81287	0.000318969	1.81287	0.00397
1.81022	0.0015	1.81022	0.00124		1.81022	0.000374765	1.81022	0.00494
1.80758	0.00223	1.80758	0.00121		1.80758	0.00055625	1.80758	0.00486
1.80495	0.00231	1.80495	0.00141		1.80495	0.000576445	1.80495	0.00563
1.80233	0.00212	1.80233	0.0016		1.80233	0.000529881	1.80233	0.00639
1.79971	0.00274	1.79971	0.0017		1.79971	0.000686033	1.79971	0.0068
1.7971	0.00336	1.7971	0.002		1.7971	0.000839384	1.7971	0.00801
1.7945	0.00343	1.7945	0.00191		1.7945	0.00085675	1.7945	0.00762
1.79191	0.00378	1.79191	0.00221		1.79191	0.000945039	1.79191	0.00884
1.78932	0.00314	1.78932	0.00256		1.78932	0.000785876	1.78932	0.01024
1.78674	0.00456	1.78674	0.00276		1.78674	0.00114	1.78674	0.01102
1.78417	0.00496	1.78417	0.00305		1.78417	0.00124	1.78417	0.0122
1.78161	0.0058	1.78161	0.00335		1.78161	0.00145	1.78161	0.01341
1.77905	0.00584	1.77905	0.00359		1.77905	0.00146	1.77905	0.01435
1.7765	0.00668	1.7765	0.00413		1.7765	0.00167	1.7765	0.01654
1.77396	0.00656	1.77396	0.00464		1.77396	0.00164	1.77396	0.01857
1.77143	0.00752	1.77143	0.0049		1.77143	0.00188	1.77143	0.01959
1.7689	0.00852	1.7689	0.00533		1.7689	0.00213	1.7689	0.02132
1.76638	0.00936	1.76638	0.00615		1.76638	0.00234	1.76638	0.02461
1.76387	0.00984	1.76387	0.00642		1.76387	0.00246	1.76387	0.02568
1.76136	0.00992	1.76136	0.00708		1.76136	0.00248	1.76136	0.02833
1.75887	0.01328	1.75887	0.00787		1.75887	0.00332	1.75887	0.03148
1.75637	0.01408	1.75637	0.00839		1.75637	0.00352	1.75637	0.03355
1.75389	0.01444	1.75389	0.00958		1.75389	0.00361	1.75389	0.03832
1.75141	0.01504	1.75141	0.01041		1.75141	0.00376	1.75141	0.04163
1.74894	0.01632	1.74894	0.01132		1.74894	0.00408	1.74894	0.04529
1.74648	0.01912	1.74648	0.01236		1.74648	0.00478	1.74648	0.04944
1.74402	0.0202	1.74402	0.0136		1.74402	0.00505	1.74402	0.0544
1.74157	0.02244	1.74157	0.0149		1.74157	0.00561	1.74157	0.05959
1.73913	0.02376	1.73913	0.01623		1.73913	0.00594	1.73913	0.06492
1.73669	0.02696	1.73669	0.01808		1.73669	0.00674	1.73669	0.07231
1.73427	0.02872	1.73427	0.01957		1.73427	0.00718	1.73427	0.07829
1.73184	0.03224	1.73184	0.02142		1.73184	0.00806	1.73184	0.08569
1.72943	0.03548	1.72943	0.02364		1.72943	0.00887	1.72943	0.09454
1.72702	0.03944	1.72702	0.02591		1.72702	0.00986	1.72702	0.10363
1.72462	0.04128	1.72462	0.02817		1.72462	0.01032	1.72462	0.1127
1.72222	0.04636	1.72222	0.03086		1.72222	0.01159	1.72222	0.12345
1.71983	0.05172	1.71983	0.03347		1.71983	0.01293	1.71983	0.13386
1.71745	0.05084	1.71745	0.03617		1.71745	0.01271	1.71745	0.1447
1.71508	0.05928	1.71508	0.03968		1.71508	0.01482	1.71508	0.15872
1.71271	0.06124	1.71271	0.04249		1.71271	0.01531	1.71271	0.16994
1.71034	0.06816	1.71034	0.04772		1.71034	0.01704	1.71034	0.19086
1.70799	0.07544	1.70799	0.0516		1.70799	0.01886	1.70799	0.2064
1.70564	0.0796	1.70564	0.05599		1.70564	0.0199	1.70564	0.22395
1.7033	0.08992	1.7033	0.06113		1.7033	0.02248	1.7033	0.24452
1.70096	0.09884	1.70096	0.06623		1.70096	0.02471	1.70096	0.26491
1.69863	0.10164	1.69863	0.07318		1.69863	0.02541	1.69863	0.29271
1.69631	0.11056	1.69631	0.07943		1.69631	0.02764	1.69631	0.31772
1.69399	0.12684	1.69399	0.08655		1.69399	0.03171	1.69399	0.3462
1.69168	0.13824	1.69168	0.09392		1.69168	0.03456	1.69168	0.3757
1.68937	0.14916	1.68937	0.1017		1.68937	0.03729	1.68937	0.40681
1.68707	0.15976	1.68707	0.11042		1.68707	0.03994	1.68707	0.44169
1.68478	0.17696	1.68478	0.11993		1.68478	0.04424	1.68478	0.47971
1.6825	0.19376	1.6825	0.12939		1.6825	0.04844	1.6825	0.51755
1.68022	0.20712	1.68022	0.141		1.68022	0.05178	1.68022	0.56402
1.67794	0.22008	1.67794	0.15376		1.67794	0.05502	1.67794	0.61505
1.67568	0.24036	1.67568	0.16659		1.67568	0.06009	1.67568	0.66638
1.67341	0.2684	1.67341	0.17684		1.67341	0.0671	1.67341	0.70737
1.67116	0.28464	1.67116	0.19365		1.67116	0.07116	1.67116	0.77459
1.66891	0.31412	1.66891	0.20789		1.66891	0.07853	1.66891	0.83157
1.66667	0.34424	1.66667	0.22184		1.66667	0.08606	1.66667	0.88734
1.66443	0.36584	1.66443	0.24111		1.66443	0.09146	1.66443	0.96442
1.6622	0.3916	1.6622	0.25648		1.6622	0.0979	1.6622	1.02592
1.65997	0.42976	1.65997	0.27573		1.65997	0.10744	1.65997	1.10293
1.65775	0.46308	1.65775	0.29691		1.65775	0.11577	1.65775	1.18765
1.65554	0.49604	1.65554	0.31616		1.65554	0.12401	1.65554	1.26466
1.65333	0.5412	1.65333	0.33847		1.65333	0.1353	1.65333	1.35387
1.65113	0.5734	1.65113	0.36066		1.65113	0.14335	1.65113	1.44265
1.64894	0.62416	1.64894	0.38219		1.64894	0.15604	1.64894	1.52877
1.64675	0.66444	1.64675	0.40603		1.64675	0.16611	1.64675	1.62414
1.64456	0.71464	1.64456	0.42351		1.64456	0.17866	1.64456	1.69404
1.64238	0.774	1.64238	0.44847		1.64238	0.1935	1.64238	1.79388
1.64021	0.84128	1.64021	0.46909		1.64021	0.21032	1.64021	1.87637
1.63804	0.87408	1.63804	0.49031		1.63804	0.21852	1.63804	1.96123
1.63588	0.94728	1.63588	0.50514		1.63588	0.23682	1.63588	2.02056
1.63373	1.00956	1.63373	0.52637		1.63373	0.25239	1.63373	2.10547
1.63158	1.09972	1.63158	0.54336		1.63158	0.27493	1.63158	2.17342
1.62943	1.14384	1.62943	0.55321		1.62943	0.28596	1.62943	2.21284
1.6273	1.20996	1.6273	0.56678		1.6273	0.30249	1.6273	2.26711
1.62516	1.28416	1.62516	0.57895		1.62516	0.32104	1.62516	2.3158
1.62304	1.34508	1.62304	0.58777		1.62304	0.33627	1.62304	2.35109
1.62092	1.43324	1.62092	0.5881		1.62092	0.35831	1.62092	2.3524
1.6188	1.513	1.6188	0.59099		1.6188	0.37825	1.6188	2.36396
1.61669	1.56904	1.61669	0.58759		1.61669	0.39226	1.61669	2.35036
1.61458	1.66348	1.61458	0.58635		1.61458	0.41587	1.61458	2.34542
1.61248	1.71332	1.61248	0.58618		1.61248	0.42833	1.61248	2.34473
1.61039	1.76292	1.61039	0.5762		1.61039	0.44073	1.61039	2.30481
1.6083	1.87156	1.6083	0.56875		1.6083	0.46789	1.6083	2.27501
1.60622	1.9268	1.60622	0.56328		1.60622	0.4817	1.60622	2.25311
1.60414	1.97852	1.60414	0.55466		1.60414	0.49463	1.60414	2.21862
1.60207	2.05256	1.60207	0.54283		1.60207	0.51314	1.60207	2.17133
1.6	2.10004	1.6	0.52853		1.6	0.52501	1.6	2.11414
1.59794	2.15844	1.59794	0.52138		1.59794	0.53961	1.59794	2.08554
1.59588	2.18312	1.59588	0.5068		1.59588	0.54578	1.59588	2.0272
1.59383	2.22492	1.59383	0.49593		1.59383	0.55623	1.59383	1.9837
1.59178	2.249	1.59178	0.48229		1.59178	0.56225	1.59178	1.92914
1.58974	2.29764	1.58974	0.47075		1.58974	0.57441	1.58974	1.88299
1.58771	2.29556	1.58771	0.45788		1.58771	0.57389	1.58771	1.83153
1.58568	2.34688	1.58568	0.44571		1.58568	0.58672	1.58568	1.78283
1.58365	2.37092	1.58365	0.43376		1.58365	0.59273	1.58365	1.73505
1.58163	2.38772	1.58163	0.4224		1.58163	0.59693	1.58163	1.68958
1.57962	2.33932	1.57962	0.40614		1.57962	0.58483	1.57962	1.62457
1.57761	2.33232	1.57761	0.39848		1.57761	0.58308	1.57761	1.59392
1.5756	2.32552	1.5756	0.3881		1.5756	0.58138	1.5756	1.55241
1.5736	2.31288	1.5736	0.37695		1.5736	0.57822	1.5736	1.50779
1.57161	2.27932	1.57161	0.36519		1.57161	0.56983	1.57161	1.46075
1.56962	2.28404	1.56962	0.35526		1.56962	0.57101	1.56962	1.42105
1.56764	2.27064	1.56764	0.3398		1.56764	0.56766	1.56764	1.3592
1.56566	2.21248	1.56566	0.32989		1.56566	0.55312	1.56566	1.31957
1.56368	2.15416	1.56368	0.32001		1.56368	0.53854	1.56368	1.28003
1.56171	2.10892	1.56171	0.30899		1.56171	0.52723	1.56171	1.23596
1.55975	2.0878	1.55975	0.297		1.55975	0.52195	1.55975	1.18799
1.55779	2.04544	1.55779	0.28773		1.55779	0.51136	1.55779	1.15091
1.55583	1.96448	1.55583	0.2773		1.55583	0.49112	1.55583	1.10919
1.55388	1.93028	1.55388	0.26373		1.55388	0.48257	1.55388	1.05491
1.55194	1.87824	1.55194	0.25417		1.55194	0.46956	1.55194	1.01667
1.55	1.80388	1.55	0.24416		1.55	0.45097	1.55	0.97665
1.54806	1.71008	1.54806	0.23242		1.54806	0.42752	1.54806	0.9297
1.54613	1.65188	1.54613	0.22381		1.54613	0.41297	1.54613	0.89522
1.54421	1.57748	1.54421	0.21022		1.54421	0.39437	1.54421	0.84088
1.54229	1.49304	1.54229	0.20071		1.54229	0.37326	1.54229	0.80284
1.54037	1.4722	1.54037	0.19135		1.54037	0.36805	1.54037	0.76541
1.53846	1.37984	1.53846	0.1811		1.53846	0.34496	1.53846	0.72442
1.53656	1.27612	1.53656	0.17276		1.53656	0.31903	1.53656	0.69105
1.53465	1.24304	1.53465	0.16258		1.53465	0.31076	1.53465	0.65031
1.53276	1.15536	1.53276	0.15135		1.53276	0.28884	1.53276	0.60538
1.53086	1.06856	1.53086	0.14427		1.53086	0.26714	1.53086	0.57706
1.52898	1.00904	1.52898	0.13758		1.52898	0.25226	1.52898	0.55032
1.52709	0.93148	1.52709	0.12771		1.52709	0.23287	1.52709	0.51084
1.52522	0.89944	1.52522	0.11986		1.52522	0.22486	1.52522	0.47943
1.52334	0.83916	1.52334	0.11486		1.52334	0.20979	1.52334	0.45944
1.52147	0.77296	1.52147	0.10713		1.52147	0.19324	1.52147	0.42854
1.51961	0.73772	1.51961	0.1009		1.51961	0.18443	1.51961	0.4036
1.51775	0.67652	1.51775	0.09127		1.51775	0.16913	1.51775	0.3651
1.51589	0.6234	1.51589	0.08628		1.51589	0.15585	1.51589	0.34511
1.51404	0.60332	1.51404	0.08027		1.51404	0.15083	1.51404	0.32109
1.5122	0.55516	1.5122	0.07538		1.5122	0.13879	1.5122	0.30151
1.51035	0.54216	1.51035	0.06946		1.51035	0.13554	1.51035	0.27784
1.50852	0.47736	1.50852	0.06523		1.50852	0.11934	1.50852	0.26092
1.50668	0.42952	1.50668	0.06092		1.50668	0.10738	1.50668	0.24369
1.50485	0.41592	1.50485	0.05687		1.50485	0.10398	1.50485	0.22747
1.50303	0.38044	1.50303	0.05158		1.50303	0.09511	1.50303	0.20633
1.50121	0.35548	1.50121	0.04809		1.50121	0.08887	1.50121	0.19235
1.4994	0.32592	1.4994	0.04384		1.4994	0.08148	1.4994	0.17537
1.49758	0.31856	1.49758	0.04109		1.49758	0.07964	1.49758	0.16436
1.49578	0.28324	1.49578	0.03782		1.49578	0.07081	1.49578	0.15129
1.49398	0.26596	1.49398	0.03458		1.49398	0.06649	1.49398	0.13831
1.49218	0.23932	1.49218	0.03284		1.49218	0.05983	1.49218	0.13136
1.49038	0.22852	1.49038	0.03072		1.49038	0.05713	1.49038	0.1229
1.4886	0.20916	1.4886	0.02734		1.4886	0.05229	1.4886	0.10936
1.48681	0.19336	1.48681	0.02583		1.48681	0.04834	1.48681	0.10332
1.48503	0.18552	1.48503	0.0232		1.48503	0.04638	1.48503	0.09281
1.48325	0.16624	1.48325	0.02144		1.48325	0.04156	1.48325	0.08577
1.48148	0.15048	1.48148	0.02125		1.48148	0.03762	1.48148	0.08499
1.47971	0.13468	1.47971	0.01914		1.47971	0.03367	1.47971	0.07658
1.47795	0.13672	1.47795	0.01708		1.47795	0.03418	1.47795	0.06831
1.47619	0.11988	1.47619	0.01623		1.47619	0.02997	1.47619	0.06494
1.47444	0.11404	1.47444	0.01486		1.47444	0.02851	1.47444	0.05944
1.47268	0.1116	1.47268	0.01428		1.47268	0.0279	1.47268	0.05713
1.47094	0.10108	1.47094	0.01227		1.47094	0.02527	1.47094	0.0491
1.46919	0.0942	1.46919	0.01167		1.46919	0.02355	1.46919	0.04667
1.46746	0.08412	1.46746	0.01131		1.46746	0.02103	1.46746	0.04525
1.46572	0.0656	1.46572	0.01043		1.46572	0.0164	1.46572	0.04173
1.46399	0.07812	1.46399	0.00912		1.46399	0.01953	1.46399	0.03649
1.46226	0.0622	1.46226	0.00877		1.46226	0.01555	1.46226	0.03507
1.46054	0.06652	1.46054	0.00856		1.46054	0.01663	1.46054	0.03422
1.45882	0.05356	1.45882	0.00715		1.45882	0.01339	1.45882	0.02858

## Sheet: Fig. 5a
	Ref	Hex	Glu	Cyc	Hep	Dih	Lau			Ref	Hex	Glu	Cyc	Hep	Dih	Lau
PCE (%)	19.8843	17.4671	15.8687	21.2883	22.7943	22.8599	20.8338		VOC (V)	1.0422	0.98752	0.91527	1.11155	1.14602	1.16466	1.14503
	19.3605	17.389	14.8801	22.6121	21.6895	22.293	21.3776			1.03432	0.98445	0.87371	1.14508	1.11941	1.1511	1.15827
	19.7133	18.6086	14.334	21.8855	21.874	22.4359	21.9219			1.04663	1.03173	0.85023	1.12683	1.12392	1.15453	1.1713
	18.6781	17.721	14.4987	22.0834	22.6311	22.9018	20.3146			1.01359	0.99747	0.85735	1.13184	1.14214	1.16565	1.13219
	18.6339	19.8437	14.2631	22.0313	22.5111	23.0454	21.1688			1.01201	1.07813	0.84716	1.13053	1.13928	1.16905	1.15321
	19.3495	19.6589	15.3081	22.5861	23.0247	22.2285	21.1662			1.02708	1.07128	0.89185	1.14443	1.15381	1.14954	1.15315
	19.1168	18.4952	17.2682	22.0705	22.8745	22.0037	21.1815			1.02575	1.02739	0.97219	1.13151	1.14792	1.14409	1.15352
	19.8488	20.6443	15.4109	21.254	21.722	22.1861	20.7967			1.05133	1.10746	0.89617	1.11067	1.12021	1.14851	1.14412
	19.5104	16.897	16.2275	22.9188	22.5403	21.1315	20.2489			1.04656	0.96493	0.93007	1.15267	1.13998	1.1226	1.13055
	19.7428	19.3536	15.7725	22.7532	21.5905	21.4821	21.1796			1.03664	1.05989	0.91128	1.14858	1.11699	1.13131	1.15347
	18.4664	20.6586	14.926	22.8539	22.4504	21.716	21.838			1.006	1.10798	0.87567	1.15107	1.13783	1.13706	1.1693
	19.4516	17.5516	16.7335	22.2515	21.5063	21.3255	21.9632			1.04096	0.99084	0.9507	1.13607	1.11492	1.12743	1.17228
	19.7611	17.984	15.6346	21.1979	22.8367	21.3661	21.6294			1.05387	1.0077	0.90553	1.10922	1.14702	1.12844	1.16432
	19.7503	20.0878	15.6838	22.9564	22.7201	22.678	20.6125			1.06471	1.08713	0.90759	1.15359	1.14426	1.16033	1.13958
	18.8609	18.8093	15.534	22.5094	21.1966	22.2391	20.315			1.03693	1.03936	0.90133	1.14252	1.10727	1.14979	1.1322
	18.6545	17.4842	16.8679	22.9554	23.0328	22.3216	21.9251			1.0293	0.98819	0.95613	1.15357	1.15236	1.15178	1.17137
	18.1212	20.4886	17.0403	21.0495	22.6019	22.4115	21.6992			1.01284	1.1018	0.96307	1.10537	1.14145	1.15395	1.16599
	17.7703	20.7027	15.4747	22.5014	22.0212	21.8394	20.794			1.0015	1.10958	0.89884	1.14232	1.12749	1.14009	1.14406
	18.1881	18.5454	16.8169	22.9108	22.4586	22.1114	21.1195			1.02027	1.02932	0.95407	1.15247	1.13802	1.14671	1.15201
	20.0158	17.0899	15.7683	21.305	23.0448	21.711	21.5165			1.0561	0.97262	0.9111	1.11198	1.15438	1.13694	1.16161

## Sheet: Fig. 5b
	Literatures		This work
Time (year)	PCE (%)	Time (year)	PCE (%)
2014.3	16.7	2022.5	23.04
2015.46	14.9
2016.3	18.2
2017.22	19.19
2018.04	17.18
2018.22	20.49
2018.71	18.83
2019.3	20.4
2019.38	21.09
2019.46	21.33
2020.04	21.93
2020.38	20.14
2020.79	21.1
2020.99	21.88
2021.55	19.22
2021.63	18.5
2022.04	21.43
2022.3	21.3

[truncated: 4 more sheets: Fig. 5c, Fig. 5d, Fig. 5e, Fig. 5f]
